# Supplementary material for: Genome-wide analysis of the transcription factor binding preference of human bi-directional promoters and functional annotation of related gene pairs
Source: BMC Syst Biol. 2011 May 4;5(Suppl 1):S2. doi: 10.1186/1752-0509-5-S1-S2 (PMC3121118; doi:10.1186/1752-0509-5-S1-S2)
Supplement: Additional file 1 TableS1 — Identification and statistics of GO terms enriched with bi-directional genes. [file 1752-0509-5-S1-S2-S1.xls]

## Sheet: Sheet1
GOID	Term	Genes counts	p-value
GO:0034960	cellular biopolymer metabolic process	465	4.63e-33
GO:0044237	cellular metabolic process	606	6.5e-32
GO:0044260	cellular macromolecule metabolic process	473	1.94e-31
GO:0008152	metabolic process	671	9.2e-25
GO:0043283	biopolymer metabolic process	487	9.33e-25
GO:0043170	macromolecule metabolic process	494	1.73e-23
GO:0044238	primary metabolic process	586	5.7e-20
GO:0016070	RNA metabolic process	151	6.26e-19
GO:0006396	RNA processing	108	2.12e-18
GO:0034645	cellular macromolecule biosynthetic process	160	8.41e-17
GO:0009059	macromolecule biosynthetic process	160	5.03e-16
GO:0034961	cellular biopolymer biosynthetic process	134	8.79e-16
GO:0043284	biopolymer biosynthetic process	135	9.87e-16
GO:0006974	response to DNA damage stimulus	81	1.12e-14
GO:0034984	cellular response to DNA damage stimulus	75	1.41e-14
GO:0006259	DNA metabolic process	92	1.99e-12
GO:0044249	cellular biosynthetic process	223	2.2e-12
GO:0006281	DNA repair	63	3.06e-12
GO:0033554	cellular response to stress	90	8.92e-12
GO:0009058	biosynthetic process	228	8.94e-12
GO:0008380	RNA splicing	59	7.82e-11
GO:0006323	DNA packaging	31	3.13e-08
GO:0044267	cellular protein metabolic process	254	1.27e-07
GO:0000279	M phase	56	2.77e-07
GO:0007067	mitosis	40	3.82e-06
GO:0000087	M phase of mitotic cell cycle	40	5e-06
GO:0022403	cell cycle phase	61	2.92e-05
GO:0007076	mitotic chromosome condensation	7	4.7e-05
GO:0006302	double-strand break repair	17	5.67e-05
GO:0007049	cell cycle	96	7.83e-05
GO:0000726	non-recombinational repair	7	0.000111
GO:0044248	cellular catabolic process	121	0.000151
GO:0000278	mitotic cell cycle	53	0.000257
GO:0034962	cellular biopolymer catabolic process	86	0.00029
GO:0022402	cell cycle process	73	0.000367
GO:0006260	DNA replication	32	0.000541
GO:0051726	regulation of cell cycle	46	0.000576
GO:0000075	cell cycle checkpoint	19	0.000589
GO:0019538	protein metabolic process	274	0.000807
GO:0010165	response to X-ray	6	0.000849
GO:0051301	cell division	42	0.0013
GO:0006303	double-strand break repair via nonhomologous end joining	5	0.00132
GO:0044265	cellular macromolecule catabolic process	89	0.0014
GO:0009987	cellular process	924	0.00152
GO:0042770	DNA damage response, signal transduction	16	0.0031
GO:0009451	RNA modification	12	0.00319
GO:0031570	DNA integrity checkpoint	12	0.00485
GO:0044257	cellular protein catabolic process	69	0.0049
GO:0045333	cellular respiration	19	0.00586
GO:0000077	DNA damage checkpoint	11	0.00857
GO:0007093	mitotic cell cycle checkpoint	12	0.00911
GO:0010212	response to ionizing radiation	12	0.00911
GO:0008535	respiratory chain complex IV assembly	4	0.00973
