# Supplementary material for: Genome-wide analysis of the transcription factor binding preference of human bi-directional promoters and functional annotation of related gene pairs
Source: BMC Syst Biol. 2011 May 4;5(Suppl 1):S2. doi: 10.1186/1752-0509-5-S1-S2 (PMC3121118; doi:10.1186/1752-0509-5-S1-S2)
Supplement: Additional file 2 TableS2 — Functional similarities for plus and minus genes within annotated bi-directional gene pairs. [file 1752-0509-5-S1-S2-S2.xls]

## Sheet: TableS2
GOID	GO Term	GO Subcategory	Gene1	Gene2
GO:0005634	nucleus	cellular_component	AAMP	PNKD
GO:0005739	mitochondrion	cellular_component	AAMP	PNKD
GO:0044427	chromosomal part	cellular_component	AAMP	PNKD
GO:0003899	DNA-directed RNA polymerase activity	molecular_function	ABCG5	ABCG8
GO:0005634	nucleus	cellular_component	ABHD14B	ABHD14A
GO:0005739	mitochondrion	cellular_component	ABHD14B	ABHD14A
GO:0044427	chromosomal part	cellular_component	ABHD14B	ABHD14A
GO:0003899	DNA-directed RNA polymerase activity	molecular_function	ABHD14B	ABHD14A
GO:0009059	macromolecule biosynthetic process	biological_process	ACACA	TADA2L
GO:0044238	primary metabolic process	biological_process	ACACA	TADA2L
GO:0044248	cellular catabolic process	biological_process	ACACA	TADA2L
GO:0044257	cellular protein catabolic process	biological_process	ACACA	TADA2L
GO:0005634	nucleus	cellular_component	ACACA	TADA2L
GO:0044427	chromosomal part	cellular_component	ACACA	TADA2L
GO:0003899	DNA-directed RNA polymerase activity	molecular_function	ACACA	TADA2L
GO:0008173	RNA methyltransferase activity	molecular_function	ACACA	TADA2L
GO:0005634	nucleus	cellular_component	ACAD11	UBA5
GO:0005739	mitochondrion	cellular_component	ACAD11	UBA5
GO:0044427	chromosomal part	cellular_component	ACAD11	UBA5
GO:0003899	DNA-directed RNA polymerase activity	molecular_function	ACAD11	UBA5
GO:0008173	RNA methyltransferase activity	molecular_function	ACAD11	UBA5
GO:0005634	nucleus	cellular_component	ACD	PARD6A
GO:0005654	nucleoplasm	cellular_component	ACD	PARD6A
GO:0043227	membrane-bounded organelle	cellular_component	ACD	PARD6A
GO:0043228	non-membrane-bounded organelle	cellular_component	ACD	PARD6A
GO:0043231	intracellular membrane-bounded organelle	cellular_component	ACD	PARD6A
GO:0043232	intracellular non-membrane-bounded organelle	cellular_component	ACD	PARD6A
GO:0044427	chromosomal part	cellular_component	ACD	PARD6A
GO:0003899	DNA-directed RNA polymerase activity	molecular_function	ADAMTS4	NDUFS2
GO:0008173	RNA methyltransferase activity	molecular_function	ADAMTS4	NDUFS2
GO:0003899	DNA-directed RNA polymerase activity	molecular_function	ADCK4	ITPKC
GO:0044238	primary metabolic process	biological_process	AGPAT1	RNF5
GO:0044248	cellular catabolic process	biological_process	AGPAT1	RNF5
GO:0003899	DNA-directed RNA polymerase activity	molecular_function	AGPAT1	RNF5
GO:0008173	RNA methyltransferase activity	molecular_function	AGPAT1	RNF5
GO:0003899	DNA-directed RNA polymerase activity	molecular_function	AKD1	FIG4
GO:0005634	nucleus	cellular_component	AKT1S1	TBC1D17
GO:0005634	nucleus	cellular_component	ALG12	CRELD2
GO:0005739	mitochondrion	cellular_component	ALG12	CRELD2
GO:0043227	membrane-bounded organelle	cellular_component	ALG12	CRELD2
GO:0043228	non-membrane-bounded organelle	cellular_component	ALG12	CRELD2
GO:0043231	intracellular membrane-bounded organelle	cellular_component	ALG12	CRELD2
GO:0043232	intracellular non-membrane-bounded organelle	cellular_component	ALG12	CRELD2
GO:0044427	chromosomal part	cellular_component	ALG12	CRELD2
GO:0044445	cytosolic part	cellular_component	ALG12	CRELD2
GO:0005634	nucleus	cellular_component	ALG2	SEC61B
GO:0005739	mitochondrion	cellular_component	ALG2	SEC61B
GO:0043227	membrane-bounded organelle	cellular_component	ALG2	SEC61B
GO:0043228	non-membrane-bounded organelle	cellular_component	ALG2	SEC61B
GO:0043231	intracellular membrane-bounded organelle	cellular_component	ALG2	SEC61B
GO:0043232	intracellular non-membrane-bounded organelle	cellular_component	ALG2	SEC61B
GO:0044427	chromosomal part	cellular_component	ALG2	SEC61B
GO:0044445	cytosolic part	cellular_component	ALG2	SEC61B
GO:0043174	nucleoside salvage	biological_process	ALG3	ECE2
GO:0043284	biopolymer biosynthetic process	biological_process	ALG3	ECE2
GO:0044248	cellular catabolic process	biological_process	ALG3	ECE2
GO:0005634	nucleus	cellular_component	ALG3	ECE2
GO:0005739	mitochondrion	cellular_component	ALG3	ECE2
GO:0043227	membrane-bounded organelle	cellular_component	ALG3	ECE2
GO:0043228	non-membrane-bounded organelle	cellular_component	ALG3	ECE2
GO:0043231	intracellular membrane-bounded organelle	cellular_component	ALG3	ECE2
GO:0043232	intracellular non-membrane-bounded organelle	cellular_component	ALG3	ECE2
GO:0044424	intracellular part	cellular_component	ALG3	ECE2
GO:0044427	chromosomal part	cellular_component	ALG3	ECE2
GO:0044445	cytosolic part	cellular_component	ALG3	ECE2
GO:0044450	microtubule organizing center part	cellular_component	ALG3	ECE2
GO:0003899	DNA-directed RNA polymerase activity	molecular_function	ALG3	ECE2
GO:0008173	RNA methyltransferase activity	molecular_function	ALG3	ECE2
GO:0000278	mitotic cell cycle	biological_process	ANAPC13	CEP63
GO:0000279	M phase	biological_process	ANAPC13	CEP63
GO:0000280	nuclear division	biological_process	ANAPC13	CEP63
GO:0006997	nucleus organization	biological_process	ANAPC13	CEP63
GO:0007076	mitotic chromosome condensation	biological_process	ANAPC13	CEP63
GO:0022403	cell cycle phase	biological_process	ANAPC13	CEP63
GO:0000313	organellar ribosome	cellular_component	ANAPC13	CEP63
GO:0005634	nucleus	cellular_component	ANAPC13	CEP63
GO:0043227	membrane-bounded organelle	cellular_component	ANAPC13	CEP63
GO:0043231	intracellular membrane-bounded organelle	cellular_component	ANAPC13	CEP63
GO:0044427	chromosomal part	cellular_component	ANAPC13	CEP63
GO:0050136	NADH dehydrogenase (quinone) activity	molecular_function	ANAPC13	CEP63
GO:0005634	nucleus	cellular_component	ANKRA2	UTP15
GO:0005739	mitochondrion	cellular_component	ANKRA2	UTP15
GO:0043227	membrane-bounded organelle	cellular_component	ANKRA2	UTP15
GO:0043229	intracellular organelle	cellular_component	ANKRA2	UTP15
GO:0043231	intracellular membrane-bounded organelle	cellular_component	ANKRA2	UTP15
GO:0043233	organelle lumen	cellular_component	ANKRA2	UTP15
GO:0044427	chromosomal part	cellular_component	ANKRA2	UTP15
GO:0005634	nucleus	cellular_component	AP3M1	ADK
GO:0005739	mitochondrion	cellular_component	AP3M1	ADK
GO:0043227	membrane-bounded organelle	cellular_component	AP3M1	ADK
GO:0043228	non-membrane-bounded organelle	cellular_component	AP3M1	ADK
GO:0043231	intracellular membrane-bounded organelle	cellular_component	AP3M1	ADK
GO:0043232	intracellular non-membrane-bounded organelle	cellular_component	AP3M1	ADK
GO:0044427	chromosomal part	cellular_component	AP3M1	ADK
GO:0044445	cytosolic part	cellular_component	AP3M1	ADK
GO:0005634	nucleus	cellular_component	AP4B1	DCLRE1B
GO:0043227	membrane-bounded organelle	cellular_component	AP4B1	DCLRE1B
GO:0043228	non-membrane-bounded organelle	cellular_component	AP4B1	DCLRE1B
GO:0043231	intracellular membrane-bounded organelle	cellular_component	AP4B1	DCLRE1B
GO:0043232	intracellular non-membrane-bounded organelle	cellular_component	AP4B1	DCLRE1B
GO:0044427	chromosomal part	cellular_component	AP4B1	DCLRE1B
GO:0005634	nucleus	cellular_component	APBB3	SLC35A4
GO:0005739	mitochondrion	cellular_component	APBB3	SLC35A4
GO:0043227	membrane-bounded organelle	cellular_component	APBB3	SLC35A4
GO:0043231	intracellular membrane-bounded organelle	cellular_component	APBB3	SLC35A4
GO:0044427	chromosomal part	cellular_component	APBB3	SLC35A4
GO:0006997	nucleus organization	biological_process	ARFIP2	FXC1
GO:0005634	nucleus	cellular_component	ARFIP2	FXC1
GO:0005739	mitochondrion	cellular_component	ARFIP2	FXC1
GO:0044427	chromosomal part	cellular_component	ARFIP2	FXC1
GO:0044445	cytosolic part	cellular_component	ARFIP2	FXC1
GO:0005634	nucleus	cellular_component	ARFRP1	ZGPAT
GO:0043227	membrane-bounded organelle	cellular_component	ARFRP1	ZGPAT
GO:0043228	non-membrane-bounded organelle	cellular_component	ARFRP1	ZGPAT
GO:0043231	intracellular membrane-bounded organelle	cellular_component	ARFRP1	ZGPAT
GO:0043232	intracellular non-membrane-bounded organelle	cellular_component	ARFRP1	ZGPAT
GO:0044427	chromosomal part	cellular_component	ARFRP1	ZGPAT
GO:0005634	nucleus	cellular_component	ARHGAP1	ZNF408
GO:0043227	membrane-bounded organelle	cellular_component	ARHGAP1	ZNF408
GO:0043228	non-membrane-bounded organelle	cellular_component	ARHGAP1	ZNF408
GO:0043231	intracellular membrane-bounded organelle	cellular_component	ARHGAP1	ZNF408
GO:0043232	intracellular non-membrane-bounded organelle	cellular_component	ARHGAP1	ZNF408
GO:0044427	chromosomal part	cellular_component	ARHGAP1	ZNF408
GO:0005634	nucleus	cellular_component	ARID4B	GGPS1
GO:0005739	mitochondrion	cellular_component	ARID4B	GGPS1
GO:0044427	chromosomal part	cellular_component	ARID4B	GGPS1
GO:0005634	nucleus	cellular_component	ARL3	SFXN2
GO:0005739	mitochondrion	cellular_component	ARL3	SFXN2
GO:0043227	membrane-bounded organelle	cellular_component	ARL3	SFXN2
GO:0043228	non-membrane-bounded organelle	cellular_component	ARL3	SFXN2
GO:0043231	intracellular membrane-bounded organelle	cellular_component	ARL3	SFXN2
GO:0043232	intracellular non-membrane-bounded organelle	cellular_component	ARL3	SFXN2
GO:0044424	intracellular part	cellular_component	ARL3	SFXN2
GO:0044427	chromosomal part	cellular_component	ARL3	SFXN2
GO:0044445	cytosolic part	cellular_component	ARL3	SFXN2
GO:0044450	microtubule organizing center part	cellular_component	ARL3	SFXN2
GO:0005634	nucleus	cellular_component	ARPC5	RGL1
GO:0006996	organelle organization	biological_process	ASTE1	NEK11
GO:0033628	regulation of cell adhesion mediated by integrin	biological_process	ASTE1	NEK11
GO:0034961	cellular biopolymer biosynthetic process	biological_process	ASTE1	NEK11
GO:0042026	protein refolding	biological_process	ASTE1	NEK11
GO:0043174	nucleoside salvage	biological_process	ASTE1	NEK11
GO:0043284	biopolymer biosynthetic process	biological_process	ASTE1	NEK11
GO:0044238	primary metabolic process	biological_process	ASTE1	NEK11
GO:0044248	cellular catabolic process	biological_process	ASTE1	NEK11
GO:0044265	cellular macromolecule catabolic process	biological_process	ASTE1	NEK11
GO:0051726	regulation of cell cycle	biological_process	ASTE1	NEK11
GO:0003899	DNA-directed RNA polymerase activity	molecular_function	ASTE1	NEK11
GO:0008173	RNA methyltransferase activity	molecular_function	ASTE1	NEK11
GO:0051726	regulation of cell cycle	biological_process	ATG12	AP3S1
GO:0005634	nucleus	cellular_component	ATG12	AP3S1
GO:0005739	mitochondrion	cellular_component	ATG12	AP3S1
GO:0043227	membrane-bounded organelle	cellular_component	ATG12	AP3S1
GO:0043228	non-membrane-bounded organelle	cellular_component	ATG12	AP3S1
GO:0043231	intracellular membrane-bounded organelle	cellular_component	ATG12	AP3S1
GO:0043232	intracellular non-membrane-bounded organelle	cellular_component	ATG12	AP3S1
GO:0044427	chromosomal part	cellular_component	ATG12	AP3S1
GO:0044445	cytosolic part	cellular_component	ATG12	AP3S1
GO:0005634	nucleus	cellular_component	ATG3	SLC35A5
GO:0005739	mitochondrion	cellular_component	ATG3	SLC35A5
GO:0044427	chromosomal part	cellular_component	ATG3	SLC35A5
GO:0044445	cytosolic part	cellular_component	ATG3	SLC35A5
GO:0005634	nucleus	cellular_component	ATG9A	ANKZF1
GO:0005634	nucleus	cellular_component	ATP5A1	HAUS1
GO:0005739	mitochondrion	cellular_component	ATP5A1	HAUS1
GO:0032993	protein-DNA complex	cellular_component	ATP5A1	HAUS1
GO:0043227	membrane-bounded organelle	cellular_component	ATP5A1	HAUS1
GO:0043231	intracellular membrane-bounded organelle	cellular_component	ATP5A1	HAUS1
GO:0044424	intracellular part	cellular_component	ATP5A1	HAUS1
GO:0044427	chromosomal part	cellular_component	ATP5A1	HAUS1
GO:0044445	cytosolic part	cellular_component	ATP5A1	HAUS1
GO:0044450	microtubule organizing center part	cellular_component	ATP5A1	HAUS1
GO:0032993	protein-DNA complex	cellular_component	ATP5H	KCTD2
GO:0005634	nucleus	cellular_component	ATP6V1D	EIF2S1
GO:0005739	mitochondrion	cellular_component	ATP6V1D	EIF2S1
GO:0032993	protein-DNA complex	cellular_component	ATP6V1D	EIF2S1
GO:0043227	membrane-bounded organelle	cellular_component	ATP6V1D	EIF2S1
GO:0043228	non-membrane-bounded organelle	cellular_component	ATP6V1D	EIF2S1
GO:0043231	intracellular membrane-bounded organelle	cellular_component	ATP6V1D	EIF2S1
GO:0043232	intracellular non-membrane-bounded organelle	cellular_component	ATP6V1D	EIF2S1
GO:0044427	chromosomal part	cellular_component	ATP6V1D	EIF2S1
GO:0044445	cytosolic part	cellular_component	ATP6V1D	EIF2S1
GO:0009059	macromolecule biosynthetic process	biological_process	ATP7B	ALG11
GO:0003899	DNA-directed RNA polymerase activity	molecular_function	ATP7B	ALG11
GO:0008173	RNA methyltransferase activity	molecular_function	ATP7B	ALG11
GO:0034961	cellular biopolymer biosynthetic process	biological_process	AURKA	CSTF1
GO:0043174	nucleoside salvage	biological_process	AURKA	CSTF1
GO:0043284	biopolymer biosynthetic process	biological_process	AURKA	CSTF1
GO:0044238	primary metabolic process	biological_process	AURKA	CSTF1
GO:0044248	cellular catabolic process	biological_process	AURKA	CSTF1
GO:0044265	cellular macromolecule catabolic process	biological_process	AURKA	CSTF1
GO:0005634	nucleus	cellular_component	AURKA	CSTF1
GO:0005654	nucleoplasm	cellular_component	AURKA	CSTF1
GO:0043227	membrane-bounded organelle	cellular_component	AURKA	CSTF1
GO:0043228	non-membrane-bounded organelle	cellular_component	AURKA	CSTF1
GO:0043231	intracellular membrane-bounded organelle	cellular_component	AURKA	CSTF1
GO:0043232	intracellular non-membrane-bounded organelle	cellular_component	AURKA	CSTF1
GO:0044427	chromosomal part	cellular_component	AURKA	CSTF1
GO:0008173	RNA methyltransferase activity	molecular_function	AURKA	CSTF1
GO:0005634	nucleus	cellular_component	BAG1	CHMP5
GO:0005654	nucleoplasm	cellular_component	BAG1	CHMP5
GO:0005739	mitochondrion	cellular_component	BAG1	CHMP5
GO:0043227	membrane-bounded organelle	cellular_component	BAG1	CHMP5
GO:0043228	non-membrane-bounded organelle	cellular_component	BAG1	CHMP5
GO:0043231	intracellular membrane-bounded organelle	cellular_component	BAG1	CHMP5
GO:0043232	intracellular non-membrane-bounded organelle	cellular_component	BAG1	CHMP5
GO:0044427	chromosomal part	cellular_component	BAG1	CHMP5
GO:0044445	cytosolic part	cellular_component	BAG1	CHMP5
GO:0005634	nucleus	cellular_component	BAP1	PHF7
GO:0005654	nucleoplasm	cellular_component	BAP1	PHF7
GO:0043227	membrane-bounded organelle	cellular_component	BAP1	PHF7
GO:0043228	non-membrane-bounded organelle	cellular_component	BAP1	PHF7
GO:0043231	intracellular membrane-bounded organelle	cellular_component	BAP1	PHF7
GO:0043232	intracellular non-membrane-bounded organelle	cellular_component	BAP1	PHF7
GO:0044427	chromosomal part	cellular_component	BAP1	PHF7
GO:0005634	nucleus	cellular_component	BAT4	CSNK2B
GO:0005634	nucleus	cellular_component	BCAP31	ABCD1
GO:0005739	mitochondrion	cellular_component	BCAP31	ABCD1
GO:0043227	membrane-bounded organelle	cellular_component	BCAP31	ABCD1
GO:0043228	non-membrane-bounded organelle	cellular_component	BCAP31	ABCD1
GO:0043231	intracellular membrane-bounded organelle	cellular_component	BCAP31	ABCD1
GO:0043232	intracellular non-membrane-bounded organelle	cellular_component	BCAP31	ABCD1
GO:0044424	intracellular part	cellular_component	BCAP31	ABCD1
GO:0044427	chromosomal part	cellular_component	BCAP31	ABCD1
GO:0044445	cytosolic part	cellular_component	BCAP31	ABCD1
GO:0044450	microtubule organizing center part	cellular_component	BCAP31	ABCD1
GO:0043283	biopolymer metabolic process	biological_process	BOP1	HSF1
GO:0005634	nucleus	cellular_component	BOP1	HSF1
GO:0005654	nucleoplasm	cellular_component	BOP1	HSF1
GO:0005732	small nucleolar ribonucleoprotein complex	cellular_component	BOP1	HSF1
GO:0031975	envelope	cellular_component	BOP1	HSF1
GO:0032039	integrator complex	cellular_component	BOP1	HSF1
GO:0043227	membrane-bounded organelle	cellular_component	BOP1	HSF1
GO:0043228	non-membrane-bounded organelle	cellular_component	BOP1	HSF1
GO:0043229	intracellular organelle	cellular_component	BOP1	HSF1
GO:0043231	intracellular membrane-bounded organelle	cellular_component	BOP1	HSF1
GO:0043232	intracellular non-membrane-bounded organelle	cellular_component	BOP1	HSF1
GO:0043233	organelle lumen	cellular_component	BOP1	HSF1
GO:0044424	intracellular part	cellular_component	BOP1	HSF1
GO:0044427	chromosomal part	cellular_component	BOP1	HSF1
GO:0044429	mitochondrial part	cellular_component	BOP1	HSF1
GO:0044450	microtubule organizing center part	cellular_component	BOP1	HSF1
GO:0070035	purine NTP-dependent helicase activity	molecular_function	BOP1	HSF1
GO:0003899	DNA-directed RNA polymerase activity	molecular_function	BRAP	ACAD10
GO:0008173	RNA methyltransferase activity	molecular_function	BRAP	ACAD10
GO:0043283	biopolymer metabolic process	biological_process	BRD8	KIF20A
GO:0005634	nucleus	cellular_component	BRD8	KIF20A
GO:0005654	nucleoplasm	cellular_component	BRD8	KIF20A
GO:0005666	DNA-directed RNA polymerase III complex	cellular_component	BRD8	KIF20A
GO:0005739	mitochondrion	cellular_component	BRD8	KIF20A
GO:0031975	envelope	cellular_component	BRD8	KIF20A
GO:0032039	integrator complex	cellular_component	BRD8	KIF20A
GO:0032993	protein-DNA complex	cellular_component	BRD8	KIF20A
GO:0043227	membrane-bounded organelle	cellular_component	BRD8	KIF20A
GO:0043228	non-membrane-bounded organelle	cellular_component	BRD8	KIF20A
GO:0043229	intracellular organelle	cellular_component	BRD8	KIF20A
GO:0043231	intracellular membrane-bounded organelle	cellular_component	BRD8	KIF20A
GO:0043232	intracellular non-membrane-bounded organelle	cellular_component	BRD8	KIF20A
GO:0043233	organelle lumen	cellular_component	BRD8	KIF20A
GO:0044424	intracellular part	cellular_component	BRD8	KIF20A
GO:0044427	chromosomal part	cellular_component	BRD8	KIF20A
GO:0044429	mitochondrial part	cellular_component	BRD8	KIF20A
GO:0044445	cytosolic part	cellular_component	BRD8	KIF20A
GO:0044450	microtubule organizing center part	cellular_component	BRD8	KIF20A
GO:0070035	purine NTP-dependent helicase activity	molecular_function	BRD8	KIF20A
GO:0005634	nucleus	cellular_component	BRF1	BTBD6
GO:0032993	protein-DNA complex	cellular_component	BRF1	BTBD6
GO:0044427	chromosomal part	cellular_component	BRF1	BTBD6
GO:0005634	nucleus	cellular_component	BRP44	IQWD1
GO:0043227	membrane-bounded organelle	cellular_component	BRP44	IQWD1
GO:0043228	non-membrane-bounded organelle	cellular_component	BRP44	IQWD1
GO:0043231	intracellular membrane-bounded organelle	cellular_component	BRP44	IQWD1
GO:0043232	intracellular non-membrane-bounded organelle	cellular_component	BRP44	IQWD1
GO:0044427	chromosomal part	cellular_component	BRP44	IQWD1
GO:0009059	macromolecule biosynthetic process	biological_process	C14orf1	TTLL5
GO:0044238	primary metabolic process	biological_process	C14orf1	TTLL5
GO:0044248	cellular catabolic process	biological_process	C14orf1	TTLL5
GO:0044257	cellular protein catabolic process	biological_process	C14orf1	TTLL5
GO:0005634	nucleus	cellular_component	C14orf1	TTLL5
GO:0005739	mitochondrion	cellular_component	C14orf1	TTLL5
GO:0043227	membrane-bounded organelle	cellular_component	C14orf1	TTLL5
GO:0043228	non-membrane-bounded organelle	cellular_component	C14orf1	TTLL5
GO:0043231	intracellular membrane-bounded organelle	cellular_component	C14orf1	TTLL5
GO:0043232	intracellular non-membrane-bounded organelle	cellular_component	C14orf1	TTLL5
GO:0044427	chromosomal part	cellular_component	C14orf1	TTLL5
GO:0044445	cytosolic part	cellular_component	C14orf1	TTLL5
GO:0008173	RNA methyltransferase activity	molecular_function	C14orf1	TTLL5
GO:0005634	nucleus	cellular_component	C14orf133	AHSA1
GO:0005739	mitochondrion	cellular_component	C14orf133	AHSA1
GO:0043227	membrane-bounded organelle	cellular_component	C14orf133	AHSA1
GO:0043228	non-membrane-bounded organelle	cellular_component	C14orf133	AHSA1
GO:0043231	intracellular membrane-bounded organelle	cellular_component	C14orf133	AHSA1
GO:0043232	intracellular non-membrane-bounded organelle	cellular_component	C14orf133	AHSA1
GO:0044427	chromosomal part	cellular_component	C14orf133	AHSA1
GO:0044445	cytosolic part	cellular_component	C14orf133	AHSA1
GO:0005634	nucleus	cellular_component	C20orf12	POLR3F
GO:0005634	nucleus	cellular_component	CASKIN2	TSEN54
GO:0044427	chromosomal part	cellular_component	CASKIN2	TSEN54
GO:0006166	purine ribonucleoside salvage	biological_process	CASP3	CCDC111
GO:0006260	DNA replication	biological_process	CASP3	CCDC111
GO:0006974	response to DNA damage stimulus	biological_process	CASP3	CCDC111
GO:0034961	cellular biopolymer biosynthetic process	biological_process	CASP3	CCDC111
GO:0043174	nucleoside salvage	biological_process	CASP3	CCDC111
GO:0043284	biopolymer biosynthetic process	biological_process	CASP3	CCDC111
GO:0044238	primary metabolic process	biological_process	CASP3	CCDC111
GO:0044248	cellular catabolic process	biological_process	CASP3	CCDC111
GO:0044265	cellular macromolecule catabolic process	biological_process	CASP3	CCDC111
GO:0003899	DNA-directed RNA polymerase activity	molecular_function	CASP3	CCDC111
GO:0008173	RNA methyltransferase activity	molecular_function	CASP3	CCDC111
GO:0043283	biopolymer metabolic process	biological_process	CBX5	HNRNPA1
GO:0005634	nucleus	cellular_component	CBX5	HNRNPA1
GO:0005654	nucleoplasm	cellular_component	CBX5	HNRNPA1
GO:0005666	DNA-directed RNA polymerase III complex	cellular_component	CBX5	HNRNPA1
GO:0005732	small nucleolar ribonucleoprotein complex	cellular_component	CBX5	HNRNPA1
GO:0005739	mitochondrion	cellular_component	CBX5	HNRNPA1
GO:0031975	envelope	cellular_component	CBX5	HNRNPA1
GO:0032039	integrator complex	cellular_component	CBX5	HNRNPA1
GO:0032993	protein-DNA complex	cellular_component	CBX5	HNRNPA1
GO:0043227	membrane-bounded organelle	cellular_component	CBX5	HNRNPA1
GO:0043228	non-membrane-bounded organelle	cellular_component	CBX5	HNRNPA1
GO:0043229	intracellular organelle	cellular_component	CBX5	HNRNPA1
GO:0043231	intracellular membrane-bounded organelle	cellular_component	CBX5	HNRNPA1
GO:0043232	intracellular non-membrane-bounded organelle	cellular_component	CBX5	HNRNPA1
GO:0043233	organelle lumen	cellular_component	CBX5	HNRNPA1
GO:0044424	intracellular part	cellular_component	CBX5	HNRNPA1
GO:0044427	chromosomal part	cellular_component	CBX5	HNRNPA1
GO:0044429	mitochondrial part	cellular_component	CBX5	HNRNPA1
GO:0044450	microtubule organizing center part	cellular_component	CBX5	HNRNPA1
GO:0070035	purine NTP-dependent helicase activity	molecular_function	CBX5	HNRNPA1
GO:0005634	nucleus	cellular_component	CCDC115	IMP4
GO:0043227	membrane-bounded organelle	cellular_component	CCDC115	IMP4
GO:0043228	non-membrane-bounded organelle	cellular_component	CCDC115	IMP4
GO:0043231	intracellular membrane-bounded organelle	cellular_component	CCDC115	IMP4
GO:0043232	intracellular non-membrane-bounded organelle	cellular_component	CCDC115	IMP4
GO:0044427	chromosomal part	cellular_component	CCDC115	IMP4
GO:0005634	nucleus	cellular_component	CCHCR1	TCF19
GO:0005654	nucleoplasm	cellular_component	CCHCR1	TCF19
GO:0043227	membrane-bounded organelle	cellular_component	CCHCR1	TCF19
GO:0043228	non-membrane-bounded organelle	cellular_component	CCHCR1	TCF19
GO:0043231	intracellular membrane-bounded organelle	cellular_component	CCHCR1	TCF19
GO:0043232	intracellular non-membrane-bounded organelle	cellular_component	CCHCR1	TCF19
GO:0044427	chromosomal part	cellular_component	CCHCR1	TCF19
GO:0005634	nucleus	cellular_component	CCT6B	ZNF830
GO:0044427	chromosomal part	cellular_component	CCT6B	ZNF830
GO:0034961	cellular biopolymer biosynthetic process	biological_process	CDC26	PRPF4
GO:0043174	nucleoside salvage	biological_process	CDC26	PRPF4
GO:0043283	biopolymer metabolic process	biological_process	CDC26	PRPF4
GO:0043284	biopolymer biosynthetic process	biological_process	CDC26	PRPF4
GO:0044238	primary metabolic process	biological_process	CDC26	PRPF4
GO:0044248	cellular catabolic process	biological_process	CDC26	PRPF4
GO:0044265	cellular macromolecule catabolic process	biological_process	CDC26	PRPF4
GO:0005634	nucleus	cellular_component	CDC26	PRPF4
GO:0005654	nucleoplasm	cellular_component	CDC26	PRPF4
GO:0005666	DNA-directed RNA polymerase III complex	cellular_component	CDC26	PRPF4
GO:0031975	envelope	cellular_component	CDC26	PRPF4
GO:0032039	integrator complex	cellular_component	CDC26	PRPF4
GO:0032993	protein-DNA complex	cellular_component	CDC26	PRPF4
GO:0043227	membrane-bounded organelle	cellular_component	CDC26	PRPF4
GO:0043228	non-membrane-bounded organelle	cellular_component	CDC26	PRPF4
GO:0043231	intracellular membrane-bounded organelle	cellular_component	CDC26	PRPF4
GO:0043232	intracellular non-membrane-bounded organelle	cellular_component	CDC26	PRPF4
GO:0044424	intracellular part	cellular_component	CDC26	PRPF4
GO:0044427	chromosomal part	cellular_component	CDC26	PRPF4
GO:0044429	mitochondrial part	cellular_component	CDC26	PRPF4
GO:0044450	microtubule organizing center part	cellular_component	CDC26	PRPF4
GO:0008173	RNA methyltransferase activity	molecular_function	CDC26	PRPF4
GO:0070035	purine NTP-dependent helicase activity	molecular_function	CDC26	PRPF4
GO:0034961	cellular biopolymer biosynthetic process	biological_process	CDCA3	USP5
GO:0043174	nucleoside salvage	biological_process	CDCA3	USP5
GO:0043284	biopolymer biosynthetic process	biological_process	CDCA3	USP5
GO:0044238	primary metabolic process	biological_process	CDCA3	USP5
GO:0044248	cellular catabolic process	biological_process	CDCA3	USP5
GO:0044265	cellular macromolecule catabolic process	biological_process	CDCA3	USP5
GO:0005634	nucleus	cellular_component	CDCA3	USP5
GO:0005739	mitochondrion	cellular_component	CDCA3	USP5
GO:0044422	organelle part	cellular_component	CDCA3	USP5
GO:0044427	chromosomal part	cellular_component	CDCA3	USP5
GO:0044445	cytosolic part	cellular_component	CDCA3	USP5
GO:0008173	RNA methyltransferase activity	molecular_function	CDCA3	USP5
GO:0005634	nucleus	cellular_component	CDCA5	ZFPL1
GO:0005654	nucleoplasm	cellular_component	CDCA5	ZFPL1
GO:0005739	mitochondrion	cellular_component	CDCA5	ZFPL1
GO:0043227	membrane-bounded organelle	cellular_component	CDCA5	ZFPL1
GO:0043228	non-membrane-bounded organelle	cellular_component	CDCA5	ZFPL1
GO:0043231	intracellular membrane-bounded organelle	cellular_component	CDCA5	ZFPL1
GO:0043232	intracellular non-membrane-bounded organelle	cellular_component	CDCA5	ZFPL1
GO:0044427	chromosomal part	cellular_component	CDCA5	ZFPL1
GO:0005634	nucleus	cellular_component	CEBPZ	C2orf56
GO:0043227	membrane-bounded organelle	cellular_component	CEBPZ	C2orf56
GO:0043228	non-membrane-bounded organelle	cellular_component	CEBPZ	C2orf56
GO:0043231	intracellular membrane-bounded organelle	cellular_component	CEBPZ	C2orf56
GO:0043232	intracellular non-membrane-bounded organelle	cellular_component	CEBPZ	C2orf56
GO:0044427	chromosomal part	cellular_component	CEBPZ	C2orf56
GO:0005634	nucleus	cellular_component	CENPK	PPWD1
GO:0005654	nucleoplasm	cellular_component	CENPK	PPWD1
GO:0043227	membrane-bounded organelle	cellular_component	CENPK	PPWD1
GO:0043228	non-membrane-bounded organelle	cellular_component	CENPK	PPWD1
GO:0043231	intracellular membrane-bounded organelle	cellular_component	CENPK	PPWD1
GO:0043232	intracellular non-membrane-bounded organelle	cellular_component	CENPK	PPWD1
GO:0044424	intracellular part	cellular_component	CENPK	PPWD1
GO:0044427	chromosomal part	cellular_component	CENPK	PPWD1
GO:0044450	microtubule organizing center part	cellular_component	CENPK	PPWD1
GO:0005634	nucleus	cellular_component	CEP170	SDCCAG8
GO:0005739	mitochondrion	cellular_component	CEP170	SDCCAG8
GO:0043227	membrane-bounded organelle	cellular_component	CEP170	SDCCAG8
GO:0043229	intracellular organelle	cellular_component	CEP170	SDCCAG8
GO:0043231	intracellular membrane-bounded organelle	cellular_component	CEP170	SDCCAG8
GO:0043233	organelle lumen	cellular_component	CEP170	SDCCAG8
GO:0044424	intracellular part	cellular_component	CEP170	SDCCAG8
GO:0044427	chromosomal part	cellular_component	CEP170	SDCCAG8
GO:0044445	cytosolic part	cellular_component	CEP170	SDCCAG8
GO:0044450	microtubule organizing center part	cellular_component	CEP170	SDCCAG8
GO:0005634	nucleus	cellular_component	CEP76	PSMG2
GO:0043227	membrane-bounded organelle	cellular_component	CEP76	PSMG2
GO:0043231	intracellular membrane-bounded organelle	cellular_component	CEP76	PSMG2
GO:0044427	chromosomal part	cellular_component	CEP76	PSMG2
GO:0005634	nucleus	cellular_component	CETN2	NSDHL
GO:0005739	mitochondrion	cellular_component	CETN2	NSDHL
GO:0043227	membrane-bounded organelle	cellular_component	CETN2	NSDHL
GO:0043231	intracellular membrane-bounded organelle	cellular_component	CETN2	NSDHL
GO:0044424	intracellular part	cellular_component	CETN2	NSDHL
GO:0044427	chromosomal part	cellular_component	CETN2	NSDHL
GO:0044445	cytosolic part	cellular_component	CETN2	NSDHL
GO:0044450	microtubule organizing center part	cellular_component	CETN2	NSDHL
GO:0005634	nucleus	cellular_component	CHCHD4	TMEM43
GO:0005739	mitochondrion	cellular_component	CHCHD4	TMEM43
GO:0043227	membrane-bounded organelle	cellular_component	CHCHD4	TMEM43
GO:0043228	non-membrane-bounded organelle	cellular_component	CHCHD4	TMEM43
GO:0043231	intracellular membrane-bounded organelle	cellular_component	CHCHD4	TMEM43
GO:0043232	intracellular non-membrane-bounded organelle	cellular_component	CHCHD4	TMEM43
GO:0044427	chromosomal part	cellular_component	CHCHD4	TMEM43
GO:0044445	cytosolic part	cellular_component	CHCHD4	TMEM43
GO:0005634	nucleus	cellular_component	CHDH	IL17RB
GO:0005739	mitochondrion	cellular_component	CHDH	IL17RB
GO:0044427	chromosomal part	cellular_component	CHDH	IL17RB
GO:0034961	cellular biopolymer biosynthetic process	biological_process	CHEK2	HSCB
GO:0043174	nucleoside salvage	biological_process	CHEK2	HSCB
GO:0043284	biopolymer biosynthetic process	biological_process	CHEK2	HSCB
GO:0044238	primary metabolic process	biological_process	CHEK2	HSCB
GO:0044248	cellular catabolic process	biological_process	CHEK2	HSCB
GO:0044265	cellular macromolecule catabolic process	biological_process	CHEK2	HSCB
GO:0005634	nucleus	cellular_component	CHEK2	HSCB
GO:0043227	membrane-bounded organelle	cellular_component	CHEK2	HSCB
GO:0043228	non-membrane-bounded organelle	cellular_component	CHEK2	HSCB
GO:0043231	intracellular membrane-bounded organelle	cellular_component	CHEK2	HSCB
GO:0043232	intracellular non-membrane-bounded organelle	cellular_component	CHEK2	HSCB
GO:0044422	organelle part	cellular_component	CHEK2	HSCB
GO:0044427	chromosomal part	cellular_component	CHEK2	HSCB
GO:0008173	RNA methyltransferase activity	molecular_function	CHEK2	HSCB
GO:0005634	nucleus	cellular_component	CHTF8	CIRH1A
GO:0005654	nucleoplasm	cellular_component	CHTF8	CIRH1A
GO:0043227	membrane-bounded organelle	cellular_component	CHTF8	CIRH1A
GO:0043228	non-membrane-bounded organelle	cellular_component	CHTF8	CIRH1A
GO:0043231	intracellular membrane-bounded organelle	cellular_component	CHTF8	CIRH1A
GO:0043232	intracellular non-membrane-bounded organelle	cellular_component	CHTF8	CIRH1A
GO:0044427	chromosomal part	cellular_component	CHTF8	CIRH1A
GO:0005634	nucleus	cellular_component	CIAPIN1	COQ9
GO:0005739	mitochondrion	cellular_component	CIAPIN1	COQ9
GO:0044427	chromosomal part	cellular_component	CIAPIN1	COQ9
GO:0005634	nucleus	cellular_component	CNOT7	VPS37A
GO:0005654	nucleoplasm	cellular_component	CNOT7	VPS37A
GO:0043227	membrane-bounded organelle	cellular_component	CNOT7	VPS37A
GO:0043228	non-membrane-bounded organelle	cellular_component	CNOT7	VPS37A
GO:0043231	intracellular membrane-bounded organelle	cellular_component	CNOT7	VPS37A
GO:0043232	intracellular non-membrane-bounded organelle	cellular_component	CNOT7	VPS37A
GO:0044427	chromosomal part	cellular_component	CNOT7	VPS37A
GO:0044237	cellular metabolic process	biological_process	COG4	SF3B3
GO:0005634	nucleus	cellular_component	COG4	SF3B3
GO:0032993	protein-DNA complex	cellular_component	COG4	SF3B3
GO:0043227	membrane-bounded organelle	cellular_component	COG4	SF3B3
GO:0043228	non-membrane-bounded organelle	cellular_component	COG4	SF3B3
GO:0043231	intracellular membrane-bounded organelle	cellular_component	COG4	SF3B3
GO:0043232	intracellular non-membrane-bounded organelle	cellular_component	COG4	SF3B3
GO:0044424	intracellular part	cellular_component	COG4	SF3B3
GO:0044427	chromosomal part	cellular_component	COG4	SF3B3
GO:0044450	microtubule organizing center part	cellular_component	COG4	SF3B3
GO:0005634	nucleus	cellular_component	COG8	NIP7
GO:0043227	membrane-bounded organelle	cellular_component	COG8	NIP7
GO:0043228	non-membrane-bounded organelle	cellular_component	COG8	NIP7
GO:0043231	intracellular membrane-bounded organelle	cellular_component	COG8	NIP7
GO:0043232	intracellular non-membrane-bounded organelle	cellular_component	COG8	NIP7
GO:0044424	intracellular part	cellular_component	COG8	NIP7
GO:0044427	chromosomal part	cellular_component	COG8	NIP7
GO:0044450	microtubule organizing center part	cellular_component	COG8	NIP7
GO:0005622	intracellular	cellular_component	COL4A1	COL4A2
GO:0030964	NADH dehydrogenase complex	cellular_component	COL4A1	COL4A2
GO:0034961	cellular biopolymer biosynthetic process	biological_process	COL4A3BP	POLK
GO:0043174	nucleoside salvage	biological_process	COL4A3BP	POLK
GO:0043284	biopolymer biosynthetic process	biological_process	COL4A3BP	POLK
GO:0044238	primary metabolic process	biological_process	COL4A3BP	POLK
GO:0044248	cellular catabolic process	biological_process	COL4A3BP	POLK
GO:0044265	cellular macromolecule catabolic process	biological_process	COL4A3BP	POLK
GO:0005634	nucleus	cellular_component	COL4A3BP	POLK
GO:0043227	membrane-bounded organelle	cellular_component	COL4A3BP	POLK
GO:0043228	non-membrane-bounded organelle	cellular_component	COL4A3BP	POLK
GO:0043231	intracellular membrane-bounded organelle	cellular_component	COL4A3BP	POLK
GO:0043232	intracellular non-membrane-bounded organelle	cellular_component	COL4A3BP	POLK
GO:0044427	chromosomal part	cellular_component	COL4A3BP	POLK
GO:0003899	DNA-directed RNA polymerase activity	molecular_function	COL4A3BP	POLK
GO:0008173	RNA methyltransferase activity	molecular_function	COL4A3BP	POLK
GO:0005622	intracellular	cellular_component	COL4A4	COL4A3
GO:0030964	NADH dehydrogenase complex	cellular_component	COL4A4	COL4A3
GO:0005622	intracellular	cellular_component	COL4A6	COL4A5
GO:0030964	NADH dehydrogenase complex	cellular_component	COL4A6	COL4A5
GO:0044238	primary metabolic process	biological_process	COPS2	GALK2
GO:0044248	cellular catabolic process	biological_process	COPS2	GALK2
GO:0005634	nucleus	cellular_component	COPS2	GALK2
GO:0005739	mitochondrion	cellular_component	COPS2	GALK2
GO:0044427	chromosomal part	cellular_component	COPS2	GALK2
GO:0008173	RNA methyltransferase activity	molecular_function	COPS2	GALK2
GO:0005634	nucleus	cellular_component	COX11	STXBP4
GO:0005739	mitochondrion	cellular_component	COX11	STXBP4
GO:0044427	chromosomal part	cellular_component	COX11	STXBP4
GO:0005634	nucleus	cellular_component	COX4NB	COX4I1
GO:0005654	nucleoplasm	cellular_component	COX4NB	COX4I1
GO:0005739	mitochondrion	cellular_component	COX4NB	COX4I1
GO:0005740	mitochondrial envelope	cellular_component	COX4NB	COX4I1
GO:0043227	membrane-bounded organelle	cellular_component	COX4NB	COX4I1
GO:0043228	non-membrane-bounded organelle	cellular_component	COX4NB	COX4I1
GO:0043231	intracellular membrane-bounded organelle	cellular_component	COX4NB	COX4I1
GO:0043232	intracellular non-membrane-bounded organelle	cellular_component	COX4NB	COX4I1
GO:0044427	chromosomal part	cellular_component	COX4NB	COX4I1
GO:0044445	cytosolic part	cellular_component	COX4NB	COX4I1
GO:0005634	nucleus	cellular_component	CPSF3L	GLTPD1
GO:0005739	mitochondrion	cellular_component	CPSF3L	GLTPD1
GO:0044427	chromosomal part	cellular_component	CPSF3L	GLTPD1
GO:0005634	nucleus	cellular_component	CRAT	PPP2R4
GO:0044427	chromosomal part	cellular_component	CRAT	PPP2R4
GO:0003899	DNA-directed RNA polymerase activity	molecular_function	CRAT	PPP2R4
GO:0005634	nucleus	cellular_component	CRYAB	HSPB2
GO:0005739	mitochondrion	cellular_component	CRYAB	HSPB2
GO:0044427	chromosomal part	cellular_component	CRYAB	HSPB2
GO:0044445	cytosolic part	cellular_component	CRYAB	HSPB2
GO:0005634	nucleus	cellular_component	CRYZL1	ITSN1
GO:0005739	mitochondrion	cellular_component	CRYZL1	ITSN1
GO:0044427	chromosomal part	cellular_component	CRYZL1	ITSN1
GO:0044445	cytosolic part	cellular_component	CRYZL1	ITSN1
GO:0005634	nucleus	cellular_component	CWC15	KDM4D
GO:0005654	nucleoplasm	cellular_component	CWC15	KDM4D
GO:0043227	membrane-bounded organelle	cellular_component	CWC15	KDM4D
GO:0043228	non-membrane-bounded organelle	cellular_component	CWC15	KDM4D
GO:0043231	intracellular membrane-bounded organelle	cellular_component	CWC15	KDM4D
GO:0043232	intracellular non-membrane-bounded organelle	cellular_component	CWC15	KDM4D
GO:0044427	chromosomal part	cellular_component	CWC15	KDM4D
GO:0008173	RNA methyltransferase activity	molecular_function	CWC15	KDM4D
GO:0008173	RNA methyltransferase activity	molecular_function	CYB5RL	MRPL37
GO:0005634	nucleus	cellular_component	CYHR1	KIFC2
GO:0043227	membrane-bounded organelle	cellular_component	CYHR1	KIFC2
GO:0043231	intracellular membrane-bounded organelle	cellular_component	CYHR1	KIFC2
GO:0044424	intracellular part	cellular_component	CYHR1	KIFC2
GO:0044427	chromosomal part	cellular_component	CYHR1	KIFC2
GO:0044450	microtubule organizing center part	cellular_component	CYHR1	KIFC2
GO:0044238	primary metabolic process	biological_process	CYP39A1	SLC25A27
GO:0005634	nucleus	cellular_component	CYP39A1	SLC25A27
GO:0005739	mitochondrion	cellular_component	CYP39A1	SLC25A27
GO:0043227	membrane-bounded organelle	cellular_component	CYP39A1	SLC25A27
GO:0043228	non-membrane-bounded organelle	cellular_component	CYP39A1	SLC25A27
GO:0043231	intracellular membrane-bounded organelle	cellular_component	CYP39A1	SLC25A27
GO:0043232	intracellular non-membrane-bounded organelle	cellular_component	CYP39A1	SLC25A27
GO:0044424	intracellular part	cellular_component	CYP39A1	SLC25A27
GO:0044427	chromosomal part	cellular_component	CYP39A1	SLC25A27
GO:0044445	cytosolic part	cellular_component	CYP39A1	SLC25A27
GO:0044450	microtubule organizing center part	cellular_component	CYP39A1	SLC25A27
GO:0008173	RNA methyltransferase activity	molecular_function	CYP39A1	SLC25A27
GO:0005634	nucleus	cellular_component	DALRD3	NDUFAF3
GO:0005739	mitochondrion	cellular_component	DALRD3	NDUFAF3
GO:0044427	chromosomal part	cellular_component	DALRD3	NDUFAF3
GO:0005634	nucleus	cellular_component	DCUN1D3	LYRM1
GO:0044427	chromosomal part	cellular_component	DCUN1D3	LYRM1
GO:0005634	nucleus	cellular_component	DDT	GSTT2
GO:0005739	mitochondrion	cellular_component	DDT	GSTT2
GO:0044427	chromosomal part	cellular_component	DDT	GSTT2
GO:0003899	DNA-directed RNA polymerase activity	molecular_function	DDT	GSTT2
GO:0043283	biopolymer metabolic process	biological_process	DDX51	NOC4L
GO:0005634	nucleus	cellular_component	DDX51	NOC4L
GO:0005654	nucleoplasm	cellular_component	DDX51	NOC4L
GO:0005732	small nucleolar ribonucleoprotein complex	cellular_component	DDX51	NOC4L
GO:0031975	envelope	cellular_component	DDX51	NOC4L
GO:0032039	integrator complex	cellular_component	DDX51	NOC4L
GO:0043227	membrane-bounded organelle	cellular_component	DDX51	NOC4L
GO:0043228	non-membrane-bounded organelle	cellular_component	DDX51	NOC4L
GO:0043229	intracellular organelle	cellular_component	DDX51	NOC4L
GO:0043231	intracellular membrane-bounded organelle	cellular_component	DDX51	NOC4L
GO:0043232	intracellular non-membrane-bounded organelle	cellular_component	DDX51	NOC4L
GO:0043233	organelle lumen	cellular_component	DDX51	NOC4L
GO:0044424	intracellular part	cellular_component	DDX51	NOC4L
GO:0044427	chromosomal part	cellular_component	DDX51	NOC4L
GO:0044429	mitochondrial part	cellular_component	DDX51	NOC4L
GO:0044450	microtubule organizing center part	cellular_component	DDX51	NOC4L
GO:0070035	purine NTP-dependent helicase activity	molecular_function	DDX51	NOC4L
GO:0005634	nucleus	cellular_component	DERL2	MIS12
GO:0043227	membrane-bounded organelle	cellular_component	DERL2	MIS12
GO:0043228	non-membrane-bounded organelle	cellular_component	DERL2	MIS12
GO:0043231	intracellular membrane-bounded organelle	cellular_component	DERL2	MIS12
GO:0043232	intracellular non-membrane-bounded organelle	cellular_component	DERL2	MIS12
GO:0044424	intracellular part	cellular_component	DERL2	MIS12
GO:0044427	chromosomal part	cellular_component	DERL2	MIS12
GO:0044450	microtubule organizing center part	cellular_component	DERL2	MIS12
GO:0003899	DNA-directed RNA polymerase activity	molecular_function	DHFRL1	NSUN3
GO:0010771	negative regulation of cell morphogenesis involved in differentiation	biological_process	DHX29	SKIV2L2
GO:0034961	cellular biopolymer biosynthetic process	biological_process	DHX29	SKIV2L2
GO:0043174	nucleoside salvage	biological_process	DHX29	SKIV2L2
GO:0043284	biopolymer biosynthetic process	biological_process	DHX29	SKIV2L2
GO:0044238	primary metabolic process	biological_process	DHX29	SKIV2L2
GO:0044248	cellular catabolic process	biological_process	DHX29	SKIV2L2
GO:0044265	cellular macromolecule catabolic process	biological_process	DHX29	SKIV2L2
GO:0005634	nucleus	cellular_component	DHX29	SKIV2L2
GO:0044427	chromosomal part	cellular_component	DHX29	SKIV2L2
GO:0003899	DNA-directed RNA polymerase activity	molecular_function	DHX29	SKIV2L2
GO:0008173	RNA methyltransferase activity	molecular_function	DHX29	SKIV2L2
GO:0005634	nucleus	cellular_component	DIDO1	C20orf11
GO:0005654	nucleoplasm	cellular_component	DIDO1	C20orf11
GO:0043227	membrane-bounded organelle	cellular_component	DIDO1	C20orf11
GO:0043228	non-membrane-bounded organelle	cellular_component	DIDO1	C20orf11
GO:0043231	intracellular membrane-bounded organelle	cellular_component	DIDO1	C20orf11
GO:0043232	intracellular non-membrane-bounded organelle	cellular_component	DIDO1	C20orf11
GO:0044427	chromosomal part	cellular_component	DIDO1	C20orf11
GO:0006974	response to DNA damage stimulus	biological_process	DMGDH	BHMT2
GO:0044238	primary metabolic process	biological_process	DMGDH	BHMT2
GO:0044248	cellular catabolic process	biological_process	DMGDH	BHMT2
GO:0005634	nucleus	cellular_component	DMGDH	BHMT2
GO:0005739	mitochondrion	cellular_component	DMGDH	BHMT2
GO:0044427	chromosomal part	cellular_component	DMGDH	BHMT2
GO:0003899	DNA-directed RNA polymerase activity	molecular_function	DMGDH	BHMT2
GO:0008173	RNA methyltransferase activity	molecular_function	DMGDH	BHMT2
GO:0008173	RNA methyltransferase activity	molecular_function	DNAJC30	WBSCR22
GO:0005634	nucleus	cellular_component	DOCK4	ZNF277
GO:0043227	membrane-bounded organelle	cellular_component	DOCK4	ZNF277
GO:0043231	intracellular membrane-bounded organelle	cellular_component	DOCK4	ZNF277
GO:0044427	chromosomal part	cellular_component	DOCK4	ZNF277
GO:0008173	RNA methyltransferase activity	molecular_function	DPH3	OXNAD1
GO:0009059	macromolecule biosynthetic process	biological_process	DPM1	MOCS3
GO:0034961	cellular biopolymer biosynthetic process	biological_process	DPM1	MOCS3
GO:0043174	nucleoside salvage	biological_process	DPM1	MOCS3
GO:0043284	biopolymer biosynthetic process	biological_process	DPM1	MOCS3
GO:0044238	primary metabolic process	biological_process	DPM1	MOCS3
GO:0044248	cellular catabolic process	biological_process	DPM1	MOCS3
GO:0044257	cellular protein catabolic process	biological_process	DPM1	MOCS3
GO:0044265	cellular macromolecule catabolic process	biological_process	DPM1	MOCS3
GO:0005634	nucleus	cellular_component	DPM1	MOCS3
GO:0005739	mitochondrion	cellular_component	DPM1	MOCS3
GO:0044422	organelle part	cellular_component	DPM1	MOCS3
GO:0044427	chromosomal part	cellular_component	DPM1	MOCS3
GO:0044445	cytosolic part	cellular_component	DPM1	MOCS3
GO:0003899	DNA-directed RNA polymerase activity	molecular_function	DPM1	MOCS3
GO:0008173	RNA methyltransferase activity	molecular_function	DPM1	MOCS3
GO:0034961	cellular biopolymer biosynthetic process	biological_process	DUSP15	TTLL9
GO:0043174	nucleoside salvage	biological_process	DUSP15	TTLL9
GO:0043284	biopolymer biosynthetic process	biological_process	DUSP15	TTLL9
GO:0044238	primary metabolic process	biological_process	DUSP15	TTLL9
GO:0044248	cellular catabolic process	biological_process	DUSP15	TTLL9
GO:0044265	cellular macromolecule catabolic process	biological_process	DUSP15	TTLL9
GO:0005634	nucleus	cellular_component	DUSP15	TTLL9
GO:0005739	mitochondrion	cellular_component	DUSP15	TTLL9
GO:0044422	organelle part	cellular_component	DUSP15	TTLL9
GO:0044427	chromosomal part	cellular_component	DUSP15	TTLL9
GO:0003899	DNA-directed RNA polymerase activity	molecular_function	DUSP15	TTLL9
GO:0008173	RNA methyltransferase activity	molecular_function	DUSP15	TTLL9
GO:0005634	nucleus	cellular_component	EEF1D	TIGD5
GO:0044427	chromosomal part	cellular_component	EEF1D	TIGD5
GO:0009059	macromolecule biosynthetic process	biological_process	EIF2B1	GTF2H3
GO:0009060	aerobic respiration	biological_process	EIF2B1	GTF2H3
GO:0010771	negative regulation of cell morphogenesis involved in differentiation	biological_process	EIF2B1	GTF2H3
GO:0034660	ncRNA metabolic process	biological_process	EIF2B1	GTF2H3
GO:0034961	cellular biopolymer biosynthetic process	biological_process	EIF2B1	GTF2H3
GO:0034962	cellular biopolymer catabolic process	biological_process	EIF2B1	GTF2H3
GO:0043174	nucleoside salvage	biological_process	EIF2B1	GTF2H3
GO:0043284	biopolymer biosynthetic process	biological_process	EIF2B1	GTF2H3
GO:0044238	primary metabolic process	biological_process	EIF2B1	GTF2H3
GO:0044248	cellular catabolic process	biological_process	EIF2B1	GTF2H3
GO:0044257	cellular protein catabolic process	biological_process	EIF2B1	GTF2H3
GO:0044265	cellular macromolecule catabolic process	biological_process	EIF2B1	GTF2H3
GO:0051726	regulation of cell cycle	biological_process	EIF2B1	GTF2H3
GO:0005634	nucleus	cellular_component	EIF2B1	GTF2H3
GO:0032993	protein-DNA complex	cellular_component	EIF2B1	GTF2H3
GO:0044427	chromosomal part	cellular_component	EIF2B1	GTF2H3
GO:0008173	RNA methyltransferase activity	molecular_function	EIF2B1	GTF2H3
GO:0043566	structure-specific DNA binding	molecular_function	EIF2B1	GTF2H3
GO:0009059	macromolecule biosynthetic process	biological_process	EIF2B4	SNX17
GO:0044238	primary metabolic process	biological_process	EIF2B4	SNX17
GO:0044248	cellular catabolic process	biological_process	EIF2B4	SNX17
GO:0044257	cellular protein catabolic process	biological_process	EIF2B4	SNX17
GO:0005634	nucleus	cellular_component	EIF2B4	SNX17
GO:0005739	mitochondrion	cellular_component	EIF2B4	SNX17
GO:0044427	chromosomal part	cellular_component	EIF2B4	SNX17
GO:0044445	cytosolic part	cellular_component	EIF2B4	SNX17
GO:0008173	RNA methyltransferase activity	molecular_function	EIF2B4	SNX17
GO:0005634	nucleus	cellular_component	EPM2AIP1	MLH1
GO:0043227	membrane-bounded organelle	cellular_component	EPM2AIP1	MLH1
GO:0043228	non-membrane-bounded organelle	cellular_component	EPM2AIP1	MLH1
GO:0043231	intracellular membrane-bounded organelle	cellular_component	EPM2AIP1	MLH1
GO:0043232	intracellular non-membrane-bounded organelle	cellular_component	EPM2AIP1	MLH1
GO:0044427	chromosomal part	cellular_component	EPM2AIP1	MLH1
GO:0005634	nucleus	cellular_component	ERCC8	NDUFAF2
GO:0043227	membrane-bounded organelle	cellular_component	ERCC8	NDUFAF2
GO:0043228	non-membrane-bounded organelle	cellular_component	ERCC8	NDUFAF2
GO:0043231	intracellular membrane-bounded organelle	cellular_component	ERCC8	NDUFAF2
GO:0043232	intracellular non-membrane-bounded organelle	cellular_component	ERCC8	NDUFAF2
GO:0044427	chromosomal part	cellular_component	ERCC8	NDUFAF2
GO:0003899	DNA-directed RNA polymerase activity	molecular_function	ERCC8	NDUFAF2
GO:0005634	nucleus	cellular_component	ERP44	INVS
GO:0005739	mitochondrion	cellular_component	ERP44	INVS
GO:0043227	membrane-bounded organelle	cellular_component	ERP44	INVS
GO:0043228	non-membrane-bounded organelle	cellular_component	ERP44	INVS
GO:0043231	intracellular membrane-bounded organelle	cellular_component	ERP44	INVS
GO:0043232	intracellular non-membrane-bounded organelle	cellular_component	ERP44	INVS
GO:0044424	intracellular part	cellular_component	ERP44	INVS
GO:0044427	chromosomal part	cellular_component	ERP44	INVS
GO:0044450	microtubule organizing center part	cellular_component	ERP44	INVS
GO:0005634	nucleus	cellular_component	ESF1	C20orf7
GO:0043227	membrane-bounded organelle	cellular_component	ESF1	C20orf7
GO:0043228	non-membrane-bounded organelle	cellular_component	ESF1	C20orf7
GO:0043231	intracellular membrane-bounded organelle	cellular_component	ESF1	C20orf7
GO:0043232	intracellular non-membrane-bounded organelle	cellular_component	ESF1	C20orf7
GO:0044424	intracellular part	cellular_component	ESF1	C20orf7
GO:0044427	chromosomal part	cellular_component	ESF1	C20orf7
GO:0044450	microtubule organizing center part	cellular_component	ESF1	C20orf7
GO:0005634	nucleus	cellular_component	EXD1	CHP
GO:0044238	primary metabolic process	biological_process	EXD3	NOXA1
GO:0005634	nucleus	cellular_component	EXD3	NOXA1
GO:0008173	RNA methyltransferase activity	molecular_function	EXD3	NOXA1
GO:0005634	nucleus	cellular_component	EXOC8	C1orf124
GO:0044427	chromosomal part	cellular_component	EXOC8	C1orf124
GO:0005634	nucleus	cellular_component	EXOSC1	ZDHHC16
GO:0043227	membrane-bounded organelle	cellular_component	EXOSC1	ZDHHC16
GO:0043228	non-membrane-bounded organelle	cellular_component	EXOSC1	ZDHHC16
GO:0043231	intracellular membrane-bounded organelle	cellular_component	EXOSC1	ZDHHC16
GO:0043232	intracellular non-membrane-bounded organelle	cellular_component	EXOSC1	ZDHHC16
GO:0044427	chromosomal part	cellular_component	EXOSC1	ZDHHC16
GO:0003899	DNA-directed RNA polymerase activity	molecular_function	EXOSC1	ZDHHC16
GO:0006974	response to DNA damage stimulus	biological_process	EXOSC5	BCKDHA
GO:0043283	biopolymer metabolic process	biological_process	EXOSC5	BCKDHA
GO:0044238	primary metabolic process	biological_process	EXOSC5	BCKDHA
GO:0044248	cellular catabolic process	biological_process	EXOSC5	BCKDHA
GO:0005634	nucleus	cellular_component	EXOSC5	BCKDHA
GO:0005739	mitochondrion	cellular_component	EXOSC5	BCKDHA
GO:0031975	envelope	cellular_component	EXOSC5	BCKDHA
GO:0032993	protein-DNA complex	cellular_component	EXOSC5	BCKDHA
GO:0043227	membrane-bounded organelle	cellular_component	EXOSC5	BCKDHA
GO:0043228	non-membrane-bounded organelle	cellular_component	EXOSC5	BCKDHA
GO:0043231	intracellular membrane-bounded organelle	cellular_component	EXOSC5	BCKDHA
GO:0043232	intracellular non-membrane-bounded organelle	cellular_component	EXOSC5	BCKDHA
GO:0044424	intracellular part	cellular_component	EXOSC5	BCKDHA
GO:0044427	chromosomal part	cellular_component	EXOSC5	BCKDHA
GO:0044450	microtubule organizing center part	cellular_component	EXOSC5	BCKDHA
GO:0003899	DNA-directed RNA polymerase activity	molecular_function	EXOSC5	BCKDHA
GO:0008173	RNA methyltransferase activity	molecular_function	EXOSC5	BCKDHA
GO:0070035	purine NTP-dependent helicase activity	molecular_function	EXOSC5	BCKDHA
GO:0005634	nucleus	cellular_component	FAM126B	NDUFB3
GO:0005634	nucleus	cellular_component	FANCB	MOSPD2
GO:0043227	membrane-bounded organelle	cellular_component	FANCB	MOSPD2
GO:0043228	non-membrane-bounded organelle	cellular_component	FANCB	MOSPD2
GO:0043231	intracellular membrane-bounded organelle	cellular_component	FANCB	MOSPD2
GO:0043232	intracellular non-membrane-bounded organelle	cellular_component	FANCB	MOSPD2
GO:0044427	chromosomal part	cellular_component	FANCB	MOSPD2
GO:0003899	DNA-directed RNA polymerase activity	molecular_function	FASTKD3	MTRR
GO:0006418	tRNA aminoacylation for protein translation	biological_process	FAU	MRPL49
GO:0009059	macromolecule biosynthetic process	biological_process	FAU	MRPL49
GO:0009060	aerobic respiration	biological_process	FAU	MRPL49
GO:0010771	negative regulation of cell morphogenesis involved in differentiation	biological_process	FAU	MRPL49
GO:0034660	ncRNA metabolic process	biological_process	FAU	MRPL49
GO:0034961	cellular biopolymer biosynthetic process	biological_process	FAU	MRPL49
GO:0034962	cellular biopolymer catabolic process	biological_process	FAU	MRPL49
GO:0043174	nucleoside salvage	biological_process	FAU	MRPL49
GO:0043284	biopolymer biosynthetic process	biological_process	FAU	MRPL49
GO:0044238	primary metabolic process	biological_process	FAU	MRPL49
GO:0044248	cellular catabolic process	biological_process	FAU	MRPL49
GO:0044257	cellular protein catabolic process	biological_process	FAU	MRPL49
GO:0044265	cellular macromolecule catabolic process	biological_process	FAU	MRPL49
GO:0005634	nucleus	cellular_component	FAU	MRPL49
GO:0005739	mitochondrion	cellular_component	FAU	MRPL49
GO:0005851	eukaryotic translation initiation factor 2B complex	cellular_component	FAU	MRPL49
GO:0032993	protein-DNA complex	cellular_component	FAU	MRPL49
GO:0043227	membrane-bounded organelle	cellular_component	FAU	MRPL49
GO:0043229	intracellular organelle	cellular_component	FAU	MRPL49
GO:0043231	intracellular membrane-bounded organelle	cellular_component	FAU	MRPL49
GO:0043233	organelle lumen	cellular_component	FAU	MRPL49
GO:0044422	organelle part	cellular_component	FAU	MRPL49
GO:0044427	chromosomal part	cellular_component	FAU	MRPL49
GO:0044445	cytosolic part	cellular_component	FAU	MRPL49
GO:0003824	catalytic activity	molecular_function	FAU	MRPL49
GO:0008173	RNA methyltransferase activity	molecular_function	FAU	MRPL49
GO:0030554	adenyl nucleotide binding	molecular_function	FAU	MRPL49
GO:0043566	structure-specific DNA binding	molecular_function	FAU	MRPL49
GO:0005634	nucleus	cellular_component	FBXO15	C18orf55
GO:0044427	chromosomal part	cellular_component	FBXO15	C18orf55
GO:0034961	cellular biopolymer biosynthetic process	biological_process	FBXO2	FBXO44
GO:0043174	nucleoside salvage	biological_process	FBXO2	FBXO44
GO:0043284	biopolymer biosynthetic process	biological_process	FBXO2	FBXO44
GO:0044238	primary metabolic process	biological_process	FBXO2	FBXO44
GO:0044248	cellular catabolic process	biological_process	FBXO2	FBXO44
GO:0044265	cellular macromolecule catabolic process	biological_process	FBXO2	FBXO44
GO:0044422	organelle part	cellular_component	FBXO2	FBXO44
GO:0008173	RNA methyltransferase activity	molecular_function	FBXO2	FBXO44
GO:0043174	nucleoside salvage	biological_process	FBXW5	C8G
GO:0043284	biopolymer biosynthetic process	biological_process	FBXW5	C8G
GO:0044248	cellular catabolic process	biological_process	FBXW5	C8G
GO:0008173	RNA methyltransferase activity	molecular_function	FBXW5	C8G
GO:0005634	nucleus	cellular_component	FGD6	VEZT
GO:0005739	mitochondrion	cellular_component	FGD6	VEZT
GO:0043227	membrane-bounded organelle	cellular_component	FGD6	VEZT
GO:0043228	non-membrane-bounded organelle	cellular_component	FGD6	VEZT
GO:0043231	intracellular membrane-bounded organelle	cellular_component	FGD6	VEZT
GO:0043232	intracellular non-membrane-bounded organelle	cellular_component	FGD6	VEZT
GO:0044427	chromosomal part	cellular_component	FGD6	VEZT
GO:0044445	cytosolic part	cellular_component	FGD6	VEZT
GO:0005634	nucleus	cellular_component	FIZ1	ZNF524
GO:0005654	nucleoplasm	cellular_component	FIZ1	ZNF524
GO:0043227	membrane-bounded organelle	cellular_component	FIZ1	ZNF524
GO:0043228	non-membrane-bounded organelle	cellular_component	FIZ1	ZNF524
GO:0043231	intracellular membrane-bounded organelle	cellular_component	FIZ1	ZNF524
GO:0043232	intracellular non-membrane-bounded organelle	cellular_component	FIZ1	ZNF524
GO:0044427	chromosomal part	cellular_component	FIZ1	ZNF524
GO:0006166	purine ribonucleoside salvage	biological_process	FTSJ2	NUDT1
GO:0006974	response to DNA damage stimulus	biological_process	FTSJ2	NUDT1
GO:0034961	cellular biopolymer biosynthetic process	biological_process	FTSJ2	NUDT1
GO:0043174	nucleoside salvage	biological_process	FTSJ2	NUDT1
GO:0043284	biopolymer biosynthetic process	biological_process	FTSJ2	NUDT1
GO:0044238	primary metabolic process	biological_process	FTSJ2	NUDT1
GO:0044248	cellular catabolic process	biological_process	FTSJ2	NUDT1
GO:0044265	cellular macromolecule catabolic process	biological_process	FTSJ2	NUDT1
GO:0005634	nucleus	cellular_component	FTSJ2	NUDT1
GO:0044427	chromosomal part	cellular_component	FTSJ2	NUDT1
GO:0003899	DNA-directed RNA polymerase activity	molecular_function	FTSJ2	NUDT1
GO:0008173	RNA methyltransferase activity	molecular_function	FTSJ2	NUDT1
GO:0005634	nucleus	cellular_component	G6PD	IKBKG
GO:0005739	mitochondrion	cellular_component	G6PD	IKBKG
GO:0043227	membrane-bounded organelle	cellular_component	G6PD	IKBKG
GO:0043228	non-membrane-bounded organelle	cellular_component	G6PD	IKBKG
GO:0043231	intracellular membrane-bounded organelle	cellular_component	G6PD	IKBKG
GO:0043232	intracellular non-membrane-bounded organelle	cellular_component	G6PD	IKBKG
GO:0044427	chromosomal part	cellular_component	G6PD	IKBKG
GO:0044445	cytosolic part	cellular_component	G6PD	IKBKG
GO:0005634	nucleus	cellular_component	GALNS	TRAPPC2L
GO:0005739	mitochondrion	cellular_component	GALNS	TRAPPC2L
GO:0043227	membrane-bounded organelle	cellular_component	GALNS	TRAPPC2L
GO:0043228	non-membrane-bounded organelle	cellular_component	GALNS	TRAPPC2L
GO:0043231	intracellular membrane-bounded organelle	cellular_component	GALNS	TRAPPC2L
GO:0043232	intracellular non-membrane-bounded organelle	cellular_component	GALNS	TRAPPC2L
GO:0044427	chromosomal part	cellular_component	GALNS	TRAPPC2L
GO:0044445	cytosolic part	cellular_component	GALNS	TRAPPC2L
GO:0005634	nucleus	cellular_component	GART	SON
GO:0044427	chromosomal part	cellular_component	GART	SON
GO:0010771	negative regulation of cell morphogenesis involved in differentiation	biological_process	GFM2	TINP1
GO:0034961	cellular biopolymer biosynthetic process	biological_process	GFM2	TINP1
GO:0043174	nucleoside salvage	biological_process	GFM2	TINP1
GO:0043284	biopolymer biosynthetic process	biological_process	GFM2	TINP1
GO:0044238	primary metabolic process	biological_process	GFM2	TINP1
GO:0044248	cellular catabolic process	biological_process	GFM2	TINP1
GO:0044265	cellular macromolecule catabolic process	biological_process	GFM2	TINP1
GO:0005634	nucleus	cellular_component	GFM2	TINP1
GO:0043227	membrane-bounded organelle	cellular_component	GFM2	TINP1
GO:0043228	non-membrane-bounded organelle	cellular_component	GFM2	TINP1
GO:0043231	intracellular membrane-bounded organelle	cellular_component	GFM2	TINP1
GO:0043232	intracellular non-membrane-bounded organelle	cellular_component	GFM2	TINP1
GO:0044427	chromosomal part	cellular_component	GFM2	TINP1
GO:0008173	RNA methyltransferase activity	molecular_function	GFM2	TINP1
GO:0005634	nucleus	cellular_component	GGA3	MRPS7
GO:0005739	mitochondrion	cellular_component	GGA3	MRPS7
GO:0032993	protein-DNA complex	cellular_component	GGA3	MRPS7
GO:0043227	membrane-bounded organelle	cellular_component	GGA3	MRPS7
GO:0043228	non-membrane-bounded organelle	cellular_component	GGA3	MRPS7
GO:0043231	intracellular membrane-bounded organelle	cellular_component	GGA3	MRPS7
GO:0043232	intracellular non-membrane-bounded organelle	cellular_component	GGA3	MRPS7
GO:0044424	intracellular part	cellular_component	GGA3	MRPS7
GO:0044427	chromosomal part	cellular_component	GGA3	MRPS7
GO:0044445	cytosolic part	cellular_component	GGA3	MRPS7
GO:0044450	microtubule organizing center part	cellular_component	GGA3	MRPS7
GO:0044238	primary metabolic process	biological_process	GLA	HNRNPH2
GO:0044248	cellular catabolic process	biological_process	GLA	HNRNPH2
GO:0005634	nucleus	cellular_component	GLA	HNRNPH2
GO:0005739	mitochondrion	cellular_component	GLA	HNRNPH2
GO:0043227	membrane-bounded organelle	cellular_component	GLA	HNRNPH2
GO:0043228	non-membrane-bounded organelle	cellular_component	GLA	HNRNPH2
GO:0043231	intracellular membrane-bounded organelle	cellular_component	GLA	HNRNPH2
GO:0043232	intracellular non-membrane-bounded organelle	cellular_component	GLA	HNRNPH2
GO:0044427	chromosomal part	cellular_component	GLA	HNRNPH2
GO:0008173	RNA methyltransferase activity	molecular_function	GLA	HNRNPH2
GO:0044248	cellular catabolic process	biological_process	GLB1L	STK16
GO:0003899	DNA-directed RNA polymerase activity	molecular_function	GLB1L	STK16
GO:0008173	RNA methyltransferase activity	molecular_function	GLB1L	STK16
GO:0005634	nucleus	cellular_component	GPATCH2	SPATA17
GO:0005634	nucleus	cellular_component	GPC2	STAG3
GO:0043227	membrane-bounded organelle	cellular_component	GPC2	STAG3
GO:0043228	non-membrane-bounded organelle	cellular_component	GPC2	STAG3
GO:0043231	intracellular membrane-bounded organelle	cellular_component	GPC2	STAG3
GO:0043232	intracellular non-membrane-bounded organelle	cellular_component	GPC2	STAG3
GO:0044427	chromosomal part	cellular_component	GPC2	STAG3
GO:0034961	cellular biopolymer biosynthetic process	biological_process	GYS1	RUVBL2
GO:0043174	nucleoside salvage	biological_process	GYS1	RUVBL2
GO:0043284	biopolymer biosynthetic process	biological_process	GYS1	RUVBL2
GO:0044238	primary metabolic process	biological_process	GYS1	RUVBL2
GO:0044248	cellular catabolic process	biological_process	GYS1	RUVBL2
GO:0044265	cellular macromolecule catabolic process	biological_process	GYS1	RUVBL2
GO:0005634	nucleus	cellular_component	GYS1	RUVBL2
GO:0005739	mitochondrion	cellular_component	GYS1	RUVBL2
GO:0044427	chromosomal part	cellular_component	GYS1	RUVBL2
GO:0003899	DNA-directed RNA polymerase activity	molecular_function	GYS1	RUVBL2
GO:0008173	RNA methyltransferase activity	molecular_function	GYS1	RUVBL2
GO:0005634	nucleus	cellular_component	HACL1	BTD
GO:0043227	membrane-bounded organelle	cellular_component	HACL1	BTD
GO:0043228	non-membrane-bounded organelle	cellular_component	HACL1	BTD
GO:0043231	intracellular membrane-bounded organelle	cellular_component	HACL1	BTD
GO:0043232	intracellular non-membrane-bounded organelle	cellular_component	HACL1	BTD
GO:0044427	chromosomal part	cellular_component	HACL1	BTD
GO:0003899	DNA-directed RNA polymerase activity	molecular_function	HACL1	BTD
GO:0008173	RNA methyltransferase activity	molecular_function	HACL1	BTD
GO:0019941	modification-dependent protein catabolic process	biological_process	HADHA	HADHB
GO:0043283	biopolymer metabolic process	biological_process	HADHA	HADHB
GO:0044238	primary metabolic process	biological_process	HADHA	HADHB
GO:0044248	cellular catabolic process	biological_process	HADHA	HADHB
GO:0005634	nucleus	cellular_component	HADHA	HADHB
GO:0005739	mitochondrion	cellular_component	HADHA	HADHB
GO:0005740	mitochondrial envelope	cellular_component	HADHA	HADHB
GO:0005744	mitochondrial inner membrane presequence translocase complex	cellular_component	HADHA	HADHB
GO:0005761	mitochondrial ribosome	cellular_component	HADHA	HADHB
GO:0031975	envelope	cellular_component	HADHA	HADHB
GO:0031981	nuclear lumen	cellular_component	HADHA	HADHB
GO:0043227	membrane-bounded organelle	cellular_component	HADHA	HADHB
GO:0043228	non-membrane-bounded organelle	cellular_component	HADHA	HADHB
GO:0043231	intracellular membrane-bounded organelle	cellular_component	HADHA	HADHB
GO:0043232	intracellular non-membrane-bounded organelle	cellular_component	HADHA	HADHB
GO:0044424	intracellular part	cellular_component	HADHA	HADHB
GO:0044427	chromosomal part	cellular_component	HADHA	HADHB
GO:0044444	cytoplasmic part	cellular_component	HADHA	HADHB
GO:0044445	cytosolic part	cellular_component	HADHA	HADHB
GO:0044450	microtubule organizing center part	cellular_component	HADHA	HADHB
GO:0003899	DNA-directed RNA polymerase activity	molecular_function	HADHA	HADHB
GO:0008173	RNA methyltransferase activity	molecular_function	HADHA	HADHB
GO:0070035	purine NTP-dependent helicase activity	molecular_function	HADHA	HADHB
GO:0005634	nucleus	cellular_component	HAGH	FAHD1
GO:0005739	mitochondrion	cellular_component	HAGH	FAHD1
GO:0005740	mitochondrial envelope	cellular_component	HAGH	FAHD1
GO:0043227	membrane-bounded organelle	cellular_component	HAGH	FAHD1
GO:0043228	non-membrane-bounded organelle	cellular_component	HAGH	FAHD1
GO:0043231	intracellular membrane-bounded organelle	cellular_component	HAGH	FAHD1
GO:0043232	intracellular non-membrane-bounded organelle	cellular_component	HAGH	FAHD1
GO:0044427	chromosomal part	cellular_component	HAGH	FAHD1
GO:0044445	cytosolic part	cellular_component	HAGH	FAHD1
GO:0003899	DNA-directed RNA polymerase activity	molecular_function	HAGH	FAHD1
GO:0008173	RNA methyltransferase activity	molecular_function	HAGH	FAHD1
GO:0006166	purine ribonucleoside salvage	biological_process	HARS	HARS2
GO:0006418	tRNA aminoacylation for protein translation	biological_process	HARS	HARS2
GO:0006974	response to DNA damage stimulus	biological_process	HARS	HARS2
GO:0009059	macromolecule biosynthetic process	biological_process	HARS	HARS2
GO:0009060	aerobic respiration	biological_process	HARS	HARS2
GO:0010771	negative regulation of cell morphogenesis involved in differentiation	biological_process	HARS	HARS2
GO:0016071	mRNA metabolic process	biological_process	HARS	HARS2
GO:0034660	ncRNA metabolic process	biological_process	HARS	HARS2
GO:0034728	nucleosome organization	biological_process	HARS	HARS2
GO:0034961	cellular biopolymer biosynthetic process	biological_process	HARS	HARS2
GO:0034962	cellular biopolymer catabolic process	biological_process	HARS	HARS2
GO:0043174	nucleoside salvage	biological_process	HARS	HARS2
GO:0043284	biopolymer biosynthetic process	biological_process	HARS	HARS2
GO:0044238	primary metabolic process	biological_process	HARS	HARS2
GO:0044248	cellular catabolic process	biological_process	HARS	HARS2
GO:0044257	cellular protein catabolic process	biological_process	HARS	HARS2
GO:0044265	cellular macromolecule catabolic process	biological_process	HARS	HARS2
GO:0005634	nucleus	cellular_component	HARS	HARS2
GO:0005739	mitochondrion	cellular_component	HARS	HARS2
GO:0044422	organelle part	cellular_component	HARS	HARS2
GO:0044427	chromosomal part	cellular_component	HARS	HARS2
GO:0044445	cytosolic part	cellular_component	HARS	HARS2
GO:0003899	DNA-directed RNA polymerase activity	molecular_function	HARS	HARS2
GO:0008173	RNA methyltransferase activity	molecular_function	HARS	HARS2
GO:0043566	structure-specific DNA binding	molecular_function	HARS	HARS2
GO:0005634	nucleus	cellular_component	HAUS8	MYO9B
GO:0005739	mitochondrion	cellular_component	HAUS8	MYO9B
GO:0032993	protein-DNA complex	cellular_component	HAUS8	MYO9B
GO:0043227	membrane-bounded organelle	cellular_component	HAUS8	MYO9B
GO:0043229	intracellular organelle	cellular_component	HAUS8	MYO9B
GO:0043231	intracellular membrane-bounded organelle	cellular_component	HAUS8	MYO9B
GO:0043233	organelle lumen	cellular_component	HAUS8	MYO9B
GO:0044424	intracellular part	cellular_component	HAUS8	MYO9B
GO:0044427	chromosomal part	cellular_component	HAUS8	MYO9B
GO:0044445	cytosolic part	cellular_component	HAUS8	MYO9B
GO:0044450	microtubule organizing center part	cellular_component	HAUS8	MYO9B
GO:0044238	primary metabolic process	biological_process	HECTD3	UROD
GO:0005634	nucleus	cellular_component	HECTD3	UROD
GO:0044427	chromosomal part	cellular_component	HECTD3	UROD
GO:0003899	DNA-directed RNA polymerase activity	molecular_function	HECTD3	UROD
GO:0008173	RNA methyltransferase activity	molecular_function	HECTD3	UROD
GO:0044238	primary metabolic process	biological_process	HIPK2	TBXAS1
GO:0044248	cellular catabolic process	biological_process	HIPK2	TBXAS1
GO:0003899	DNA-directed RNA polymerase activity	molecular_function	HIPK2	TBXAS1
GO:0008173	RNA methyltransferase activity	molecular_function	HIPK2	TBXAS1
GO:0005634	nucleus	cellular_component	HIRA	MRPL40
GO:0005654	nucleoplasm	cellular_component	HIRA	MRPL40
GO:0043227	membrane-bounded organelle	cellular_component	HIRA	MRPL40
GO:0043228	non-membrane-bounded organelle	cellular_component	HIRA	MRPL40
GO:0043229	intracellular organelle	cellular_component	HIRA	MRPL40
GO:0043231	intracellular membrane-bounded organelle	cellular_component	HIRA	MRPL40
GO:0043232	intracellular non-membrane-bounded organelle	cellular_component	HIRA	MRPL40
GO:0043233	organelle lumen	cellular_component	HIRA	MRPL40
GO:0044424	intracellular part	cellular_component	HIRA	MRPL40
GO:0044427	chromosomal part	cellular_component	HIRA	MRPL40
GO:0044450	microtubule organizing center part	cellular_component	HIRA	MRPL40
GO:0006333	chromatin assembly or disassembly	biological_process	HIST1H2AA	HIST1H2BA
GO:0006359	regulation of transcription from RNA polymerase III promoter	biological_process	HIST1H2AA	HIST1H2BA
GO:0006997	nucleus organization	biological_process	HIST1H2AA	HIST1H2BA
GO:0033036	macromolecule localization	biological_process	HIST1H2AA	HIST1H2BA
GO:0044237	cellular metabolic process	biological_process	HIST1H2AA	HIST1H2BA
GO:0000793	condensed chromosome	cellular_component	HIST1H2AA	HIST1H2BA
GO:0005634	nucleus	cellular_component	HIST1H2AA	HIST1H2BA
GO:0005654	nucleoplasm	cellular_component	HIST1H2AA	HIST1H2BA
GO:0005730	nucleolus	cellular_component	HIST1H2AA	HIST1H2BA
GO:0032993	protein-DNA complex	cellular_component	HIST1H2AA	HIST1H2BA
GO:0043227	membrane-bounded organelle	cellular_component	HIST1H2AA	HIST1H2BA
GO:0043228	non-membrane-bounded organelle	cellular_component	HIST1H2AA	HIST1H2BA
GO:0043229	intracellular organelle	cellular_component	HIST1H2AA	HIST1H2BA
GO:0043231	intracellular membrane-bounded organelle	cellular_component	HIST1H2AA	HIST1H2BA
GO:0043232	intracellular non-membrane-bounded organelle	cellular_component	HIST1H2AA	HIST1H2BA
GO:0043233	organelle lumen	cellular_component	HIST1H2AA	HIST1H2BA
GO:0044424	intracellular part	cellular_component	HIST1H2AA	HIST1H2BA
GO:0044427	chromosomal part	cellular_component	HIST1H2AA	HIST1H2BA
GO:0044428	nuclear part	cellular_component	HIST1H2AA	HIST1H2BA
GO:0044450	microtubule organizing center part	cellular_component	HIST1H2AA	HIST1H2BA
GO:0070013	intracellular organelle lumen	cellular_component	HIST1H2AA	HIST1H2BA
GO:0051287	NAD or NADH binding	molecular_function	HIST1H2AA	HIST1H2BA
GO:0006333	chromatin assembly or disassembly	biological_process	HIST1H2AJ	HIST1H2BM
GO:0006359	regulation of transcription from RNA polymerase III promoter	biological_process	HIST1H2AJ	HIST1H2BM
GO:0006997	nucleus organization	biological_process	HIST1H2AJ	HIST1H2BM
GO:0033036	macromolecule localization	biological_process	HIST1H2AJ	HIST1H2BM
GO:0044237	cellular metabolic process	biological_process	HIST1H2AJ	HIST1H2BM
GO:0000793	condensed chromosome	cellular_component	HIST1H2AJ	HIST1H2BM
GO:0005634	nucleus	cellular_component	HIST1H2AJ	HIST1H2BM
GO:0005654	nucleoplasm	cellular_component	HIST1H2AJ	HIST1H2BM
GO:0005730	nucleolus	cellular_component	HIST1H2AJ	HIST1H2BM
GO:0032993	protein-DNA complex	cellular_component	HIST1H2AJ	HIST1H2BM
GO:0043227	membrane-bounded organelle	cellular_component	HIST1H2AJ	HIST1H2BM
GO:0043228	non-membrane-bounded organelle	cellular_component	HIST1H2AJ	HIST1H2BM
GO:0043229	intracellular organelle	cellular_component	HIST1H2AJ	HIST1H2BM
GO:0043231	intracellular membrane-bounded organelle	cellular_component	HIST1H2AJ	HIST1H2BM
GO:0043232	intracellular non-membrane-bounded organelle	cellular_component	HIST1H2AJ	HIST1H2BM
GO:0043233	organelle lumen	cellular_component	HIST1H2AJ	HIST1H2BM
GO:0044424	intracellular part	cellular_component	HIST1H2AJ	HIST1H2BM
GO:0044427	chromosomal part	cellular_component	HIST1H2AJ	HIST1H2BM
GO:0044428	nuclear part	cellular_component	HIST1H2AJ	HIST1H2BM
GO:0044450	microtubule organizing center part	cellular_component	HIST1H2AJ	HIST1H2BM
GO:0070013	intracellular organelle lumen	cellular_component	HIST1H2AJ	HIST1H2BM
GO:0051287	NAD or NADH binding	molecular_function	HIST1H2AJ	HIST1H2BM
GO:0006333	chromatin assembly or disassembly	biological_process	HIST1H2BC	HIST1H2AC
GO:0006359	regulation of transcription from RNA polymerase III promoter	biological_process	HIST1H2BC	HIST1H2AC
GO:0006997	nucleus organization	biological_process	HIST1H2BC	HIST1H2AC
GO:0033036	macromolecule localization	biological_process	HIST1H2BC	HIST1H2AC
GO:0044237	cellular metabolic process	biological_process	HIST1H2BC	HIST1H2AC
GO:0000793	condensed chromosome	cellular_component	HIST1H2BC	HIST1H2AC
GO:0005634	nucleus	cellular_component	HIST1H2BC	HIST1H2AC
GO:0005654	nucleoplasm	cellular_component	HIST1H2BC	HIST1H2AC
GO:0005730	nucleolus	cellular_component	HIST1H2BC	HIST1H2AC
GO:0032993	protein-DNA complex	cellular_component	HIST1H2BC	HIST1H2AC
GO:0043227	membrane-bounded organelle	cellular_component	HIST1H2BC	HIST1H2AC
GO:0043228	non-membrane-bounded organelle	cellular_component	HIST1H2BC	HIST1H2AC
GO:0043229	intracellular organelle	cellular_component	HIST1H2BC	HIST1H2AC
GO:0043231	intracellular membrane-bounded organelle	cellular_component	HIST1H2BC	HIST1H2AC
GO:0043232	intracellular non-membrane-bounded organelle	cellular_component	HIST1H2BC	HIST1H2AC
GO:0043233	organelle lumen	cellular_component	HIST1H2BC	HIST1H2AC
GO:0044424	intracellular part	cellular_component	HIST1H2BC	HIST1H2AC
GO:0044427	chromosomal part	cellular_component	HIST1H2BC	HIST1H2AC
GO:0044428	nuclear part	cellular_component	HIST1H2BC	HIST1H2AC
GO:0044450	microtubule organizing center part	cellular_component	HIST1H2BC	HIST1H2AC
GO:0070013	intracellular organelle lumen	cellular_component	HIST1H2BC	HIST1H2AC
GO:0051287	NAD or NADH binding	molecular_function	HIST1H2BC	HIST1H2AC
GO:0006333	chromatin assembly or disassembly	biological_process	HIST1H2BJ	HIST1H2AG
GO:0006359	regulation of transcription from RNA polymerase III promoter	biological_process	HIST1H2BJ	HIST1H2AG
GO:0006997	nucleus organization	biological_process	HIST1H2BJ	HIST1H2AG
GO:0033036	macromolecule localization	biological_process	HIST1H2BJ	HIST1H2AG
GO:0044237	cellular metabolic process	biological_process	HIST1H2BJ	HIST1H2AG
GO:0000793	condensed chromosome	cellular_component	HIST1H2BJ	HIST1H2AG
GO:0005634	nucleus	cellular_component	HIST1H2BJ	HIST1H2AG
GO:0005654	nucleoplasm	cellular_component	HIST1H2BJ	HIST1H2AG
GO:0005730	nucleolus	cellular_component	HIST1H2BJ	HIST1H2AG
GO:0032993	protein-DNA complex	cellular_component	HIST1H2BJ	HIST1H2AG
GO:0043227	membrane-bounded organelle	cellular_component	HIST1H2BJ	HIST1H2AG
GO:0043228	non-membrane-bounded organelle	cellular_component	HIST1H2BJ	HIST1H2AG
GO:0043229	intracellular organelle	cellular_component	HIST1H2BJ	HIST1H2AG
GO:0043231	intracellular membrane-bounded organelle	cellular_component	HIST1H2BJ	HIST1H2AG
GO:0043232	intracellular non-membrane-bounded organelle	cellular_component	HIST1H2BJ	HIST1H2AG
GO:0043233	organelle lumen	cellular_component	HIST1H2BJ	HIST1H2AG
GO:0044424	intracellular part	cellular_component	HIST1H2BJ	HIST1H2AG
GO:0044427	chromosomal part	cellular_component	HIST1H2BJ	HIST1H2AG
GO:0044428	nuclear part	cellular_component	HIST1H2BJ	HIST1H2AG
GO:0044450	microtubule organizing center part	cellular_component	HIST1H2BJ	HIST1H2AG
GO:0070013	intracellular organelle lumen	cellular_component	HIST1H2BJ	HIST1H2AG
GO:0051287	NAD or NADH binding	molecular_function	HIST1H2BJ	HIST1H2AG
GO:0006333	chromatin assembly or disassembly	biological_process	HIST1H2BK	HIST1H2AH
GO:0006359	regulation of transcription from RNA polymerase III promoter	biological_process	HIST1H2BK	HIST1H2AH
GO:0006997	nucleus organization	biological_process	HIST1H2BK	HIST1H2AH
GO:0033036	macromolecule localization	biological_process	HIST1H2BK	HIST1H2AH
GO:0044237	cellular metabolic process	biological_process	HIST1H2BK	HIST1H2AH
GO:0000793	condensed chromosome	cellular_component	HIST1H2BK	HIST1H2AH
GO:0005634	nucleus	cellular_component	HIST1H2BK	HIST1H2AH
GO:0005654	nucleoplasm	cellular_component	HIST1H2BK	HIST1H2AH
GO:0005730	nucleolus	cellular_component	HIST1H2BK	HIST1H2AH
GO:0032993	protein-DNA complex	cellular_component	HIST1H2BK	HIST1H2AH
GO:0043227	membrane-bounded organelle	cellular_component	HIST1H2BK	HIST1H2AH
GO:0043228	non-membrane-bounded organelle	cellular_component	HIST1H2BK	HIST1H2AH
GO:0043229	intracellular organelle	cellular_component	HIST1H2BK	HIST1H2AH
GO:0043231	intracellular membrane-bounded organelle	cellular_component	HIST1H2BK	HIST1H2AH
GO:0043232	intracellular non-membrane-bounded organelle	cellular_component	HIST1H2BK	HIST1H2AH
GO:0043233	organelle lumen	cellular_component	HIST1H2BK	HIST1H2AH
GO:0044424	intracellular part	cellular_component	HIST1H2BK	HIST1H2AH
GO:0044427	chromosomal part	cellular_component	HIST1H2BK	HIST1H2AH
GO:0044428	nuclear part	cellular_component	HIST1H2BK	HIST1H2AH
GO:0044450	microtubule organizing center part	cellular_component	HIST1H2BK	HIST1H2AH
GO:0070013	intracellular organelle lumen	cellular_component	HIST1H2BK	HIST1H2AH
GO:0051287	NAD or NADH binding	molecular_function	HIST1H2BK	HIST1H2AH
GO:0006333	chromatin assembly or disassembly	biological_process	HIST2H2BE	HIST2H2AC
GO:0006359	regulation of transcription from RNA polymerase III promoter	biological_process	HIST2H2BE	HIST2H2AC
GO:0006997	nucleus organization	biological_process	HIST2H2BE	HIST2H2AC
GO:0033036	macromolecule localization	biological_process	HIST2H2BE	HIST2H2AC
GO:0044237	cellular metabolic process	biological_process	HIST2H2BE	HIST2H2AC
GO:0000793	condensed chromosome	cellular_component	HIST2H2BE	HIST2H2AC
GO:0005634	nucleus	cellular_component	HIST2H2BE	HIST2H2AC
GO:0005654	nucleoplasm	cellular_component	HIST2H2BE	HIST2H2AC
GO:0005730	nucleolus	cellular_component	HIST2H2BE	HIST2H2AC
GO:0032993	protein-DNA complex	cellular_component	HIST2H2BE	HIST2H2AC
GO:0043227	membrane-bounded organelle	cellular_component	HIST2H2BE	HIST2H2AC
GO:0043228	non-membrane-bounded organelle	cellular_component	HIST2H2BE	HIST2H2AC
GO:0043229	intracellular organelle	cellular_component	HIST2H2BE	HIST2H2AC
GO:0043231	intracellular membrane-bounded organelle	cellular_component	HIST2H2BE	HIST2H2AC
GO:0043232	intracellular non-membrane-bounded organelle	cellular_component	HIST2H2BE	HIST2H2AC
GO:0043233	organelle lumen	cellular_component	HIST2H2BE	HIST2H2AC
GO:0044424	intracellular part	cellular_component	HIST2H2BE	HIST2H2AC
GO:0044427	chromosomal part	cellular_component	HIST2H2BE	HIST2H2AC
GO:0044428	nuclear part	cellular_component	HIST2H2BE	HIST2H2AC
GO:0044450	microtubule organizing center part	cellular_component	HIST2H2BE	HIST2H2AC
GO:0070013	intracellular organelle lumen	cellular_component	HIST2H2BE	HIST2H2AC
GO:0051287	NAD or NADH binding	molecular_function	HIST2H2BE	HIST2H2AC
GO:0006333	chromatin assembly or disassembly	biological_process	HIST3H2A	HIST3H2BB
GO:0006359	regulation of transcription from RNA polymerase III promoter	biological_process	HIST3H2A	HIST3H2BB
GO:0006997	nucleus organization	biological_process	HIST3H2A	HIST3H2BB
GO:0033036	macromolecule localization	biological_process	HIST3H2A	HIST3H2BB
GO:0044237	cellular metabolic process	biological_process	HIST3H2A	HIST3H2BB
GO:0000793	condensed chromosome	cellular_component	HIST3H2A	HIST3H2BB
GO:0005634	nucleus	cellular_component	HIST3H2A	HIST3H2BB
GO:0005654	nucleoplasm	cellular_component	HIST3H2A	HIST3H2BB
GO:0005730	nucleolus	cellular_component	HIST3H2A	HIST3H2BB
GO:0032993	protein-DNA complex	cellular_component	HIST3H2A	HIST3H2BB
GO:0043227	membrane-bounded organelle	cellular_component	HIST3H2A	HIST3H2BB
GO:0043228	non-membrane-bounded organelle	cellular_component	HIST3H2A	HIST3H2BB
GO:0043229	intracellular organelle	cellular_component	HIST3H2A	HIST3H2BB
GO:0043231	intracellular membrane-bounded organelle	cellular_component	HIST3H2A	HIST3H2BB
GO:0043232	intracellular non-membrane-bounded organelle	cellular_component	HIST3H2A	HIST3H2BB
GO:0043233	organelle lumen	cellular_component	HIST3H2A	HIST3H2BB
GO:0044424	intracellular part	cellular_component	HIST3H2A	HIST3H2BB
GO:0044427	chromosomal part	cellular_component	HIST3H2A	HIST3H2BB
GO:0044428	nuclear part	cellular_component	HIST3H2A	HIST3H2BB
GO:0044450	microtubule organizing center part	cellular_component	HIST3H2A	HIST3H2BB
GO:0070013	intracellular organelle lumen	cellular_component	HIST3H2A	HIST3H2BB
GO:0051287	NAD or NADH binding	molecular_function	HIST3H2A	HIST3H2BB
GO:0005634	nucleus	cellular_component	HNRNPA2B1	CBX3
GO:0005654	nucleoplasm	cellular_component	HNRNPA2B1	CBX3
GO:0043227	membrane-bounded organelle	cellular_component	HNRNPA2B1	CBX3
GO:0043228	non-membrane-bounded organelle	cellular_component	HNRNPA2B1	CBX3
GO:0043229	intracellular organelle	cellular_component	HNRNPA2B1	CBX3
GO:0043231	intracellular membrane-bounded organelle	cellular_component	HNRNPA2B1	CBX3
GO:0043232	intracellular non-membrane-bounded organelle	cellular_component	HNRNPA2B1	CBX3
GO:0043233	organelle lumen	cellular_component	HNRNPA2B1	CBX3
GO:0044424	intracellular part	cellular_component	HNRNPA2B1	CBX3
GO:0044427	chromosomal part	cellular_component	HNRNPA2B1	CBX3
GO:0044429	mitochondrial part	cellular_component	HNRNPA2B1	CBX3
GO:0044450	microtubule organizing center part	cellular_component	HNRNPA2B1	CBX3
GO:0006166	purine ribonucleoside salvage	biological_process	HNRNPK	RMI1
GO:0006974	response to DNA damage stimulus	biological_process	HNRNPK	RMI1
GO:0034961	cellular biopolymer biosynthetic process	biological_process	HNRNPK	RMI1
GO:0043174	nucleoside salvage	biological_process	HNRNPK	RMI1
GO:0043284	biopolymer biosynthetic process	biological_process	HNRNPK	RMI1
GO:0044238	primary metabolic process	biological_process	HNRNPK	RMI1
GO:0044248	cellular catabolic process	biological_process	HNRNPK	RMI1
GO:0044265	cellular macromolecule catabolic process	biological_process	HNRNPK	RMI1
GO:0005634	nucleus	cellular_component	HNRNPK	RMI1
GO:0005654	nucleoplasm	cellular_component	HNRNPK	RMI1
GO:0043227	membrane-bounded organelle	cellular_component	HNRNPK	RMI1
GO:0043228	non-membrane-bounded organelle	cellular_component	HNRNPK	RMI1
GO:0043231	intracellular membrane-bounded organelle	cellular_component	HNRNPK	RMI1
GO:0043232	intracellular non-membrane-bounded organelle	cellular_component	HNRNPK	RMI1
GO:0044427	chromosomal part	cellular_component	HNRNPK	RMI1
GO:0008173	RNA methyltransferase activity	molecular_function	HNRNPK	RMI1
GO:0006974	response to DNA damage stimulus	biological_process	HNRPDL	ENOPH1
GO:0044238	primary metabolic process	biological_process	HNRPDL	ENOPH1
GO:0044248	cellular catabolic process	biological_process	HNRPDL	ENOPH1
GO:0008173	RNA methyltransferase activity	molecular_function	HNRPDL	ENOPH1
GO:0005634	nucleus	cellular_component	HRSP12	POP1
GO:0005654	nucleoplasm	cellular_component	HRSP12	POP1
GO:0043227	membrane-bounded organelle	cellular_component	HRSP12	POP1
GO:0043228	non-membrane-bounded organelle	cellular_component	HRSP12	POP1
GO:0043231	intracellular membrane-bounded organelle	cellular_component	HRSP12	POP1
GO:0043232	intracellular non-membrane-bounded organelle	cellular_component	HRSP12	POP1
GO:0044427	chromosomal part	cellular_component	HRSP12	POP1
GO:0003899	DNA-directed RNA polymerase activity	molecular_function	HRSP12	POP1
GO:0004519	endonuclease activity	molecular_function	HRSP12	POP1
GO:0006166	purine ribonucleoside salvage	biological_process	HSF2BP	RRP1B
GO:0006974	response to DNA damage stimulus	biological_process	HSF2BP	RRP1B
GO:0010771	negative regulation of cell morphogenesis involved in differentiation	biological_process	HSF2BP	RRP1B
GO:0016071	mRNA metabolic process	biological_process	HSF2BP	RRP1B
GO:0034961	cellular biopolymer biosynthetic process	biological_process	HSF2BP	RRP1B
GO:0043174	nucleoside salvage	biological_process	HSF2BP	RRP1B
GO:0043284	biopolymer biosynthetic process	biological_process	HSF2BP	RRP1B
GO:0044238	primary metabolic process	biological_process	HSF2BP	RRP1B
GO:0044248	cellular catabolic process	biological_process	HSF2BP	RRP1B
GO:0044265	cellular macromolecule catabolic process	biological_process	HSF2BP	RRP1B
GO:0005634	nucleus	cellular_component	HSF2BP	RRP1B
GO:0005739	mitochondrion	cellular_component	HSF2BP	RRP1B
GO:0044427	chromosomal part	cellular_component	HSF2BP	RRP1B
GO:0044445	cytosolic part	cellular_component	HSF2BP	RRP1B
GO:0008173	RNA methyltransferase activity	molecular_function	HSF2BP	RRP1B
GO:0006471	protein amino acid ADP-ribosylation	biological_process	HSPD1	HSPE1
GO:0034961	cellular biopolymer biosynthetic process	biological_process	HSPD1	HSPE1
GO:0043174	nucleoside salvage	biological_process	HSPD1	HSPE1
GO:0043283	biopolymer metabolic process	biological_process	HSPD1	HSPE1
GO:0043284	biopolymer biosynthetic process	biological_process	HSPD1	HSPE1
GO:0044238	primary metabolic process	biological_process	HSPD1	HSPE1
GO:0044248	cellular catabolic process	biological_process	HSPD1	HSPE1
GO:0044265	cellular macromolecule catabolic process	biological_process	HSPD1	HSPE1
GO:0005634	nucleus	cellular_component	HSPD1	HSPE1
GO:0005739	mitochondrion	cellular_component	HSPD1	HSPE1
GO:0005740	mitochondrial envelope	cellular_component	HSPD1	HSPE1
GO:0005761	mitochondrial ribosome	cellular_component	HSPD1	HSPE1
GO:0031975	envelope	cellular_component	HSPD1	HSPE1
GO:0031981	nuclear lumen	cellular_component	HSPD1	HSPE1
GO:0043227	membrane-bounded organelle	cellular_component	HSPD1	HSPE1
GO:0043228	non-membrane-bounded organelle	cellular_component	HSPD1	HSPE1
GO:0043231	intracellular membrane-bounded organelle	cellular_component	HSPD1	HSPE1
GO:0043232	intracellular non-membrane-bounded organelle	cellular_component	HSPD1	HSPE1
GO:0044422	organelle part	cellular_component	HSPD1	HSPE1
GO:0044424	intracellular part	cellular_component	HSPD1	HSPE1
GO:0044427	chromosomal part	cellular_component	HSPD1	HSPE1
GO:0044444	cytoplasmic part	cellular_component	HSPD1	HSPE1
GO:0044445	cytosolic part	cellular_component	HSPD1	HSPE1
GO:0044450	microtubule organizing center part	cellular_component	HSPD1	HSPE1
GO:0008173	RNA methyltransferase activity	molecular_function	HSPD1	HSPE1
GO:0070035	purine NTP-dependent helicase activity	molecular_function	HSPD1	HSPE1
GO:0005634	nucleus	cellular_component	IDH3G	SSR4
GO:0005739	mitochondrion	cellular_component	IDH3G	SSR4
GO:0043227	membrane-bounded organelle	cellular_component	IDH3G	SSR4
GO:0043228	non-membrane-bounded organelle	cellular_component	IDH3G	SSR4
GO:0043231	intracellular membrane-bounded organelle	cellular_component	IDH3G	SSR4
GO:0043232	intracellular non-membrane-bounded organelle	cellular_component	IDH3G	SSR4
GO:0044424	intracellular part	cellular_component	IDH3G	SSR4
GO:0044427	chromosomal part	cellular_component	IDH3G	SSR4
GO:0044445	cytosolic part	cellular_component	IDH3G	SSR4
GO:0044450	microtubule organizing center part	cellular_component	IDH3G	SSR4
GO:0005634	nucleus	cellular_component	IFT80	SMC4
GO:0005739	mitochondrion	cellular_component	IFT80	SMC4
GO:0044427	chromosomal part	cellular_component	IFT80	SMC4
GO:0005634	nucleus	cellular_component	IKIP	APAF1
GO:0005739	mitochondrion	cellular_component	IKIP	APAF1
GO:0043227	membrane-bounded organelle	cellular_component	IKIP	APAF1
GO:0043228	non-membrane-bounded organelle	cellular_component	IKIP	APAF1
GO:0043231	intracellular membrane-bounded organelle	cellular_component	IKIP	APAF1
GO:0043232	intracellular non-membrane-bounded organelle	cellular_component	IKIP	APAF1
GO:0044427	chromosomal part	cellular_component	IKIP	APAF1
GO:0044445	cytosolic part	cellular_component	IKIP	APAF1
GO:0043283	biopolymer metabolic process	biological_process	IKZF5	ACADSB
GO:0005634	nucleus	cellular_component	IKZF5	ACADSB
GO:0031975	envelope	cellular_component	IKZF5	ACADSB
GO:0043227	membrane-bounded organelle	cellular_component	IKZF5	ACADSB
GO:0043228	non-membrane-bounded organelle	cellular_component	IKZF5	ACADSB
GO:0043231	intracellular membrane-bounded organelle	cellular_component	IKZF5	ACADSB
GO:0043232	intracellular non-membrane-bounded organelle	cellular_component	IKZF5	ACADSB
GO:0044424	intracellular part	cellular_component	IKZF5	ACADSB
GO:0044427	chromosomal part	cellular_component	IKZF5	ACADSB
GO:0044450	microtubule organizing center part	cellular_component	IKZF5	ACADSB
GO:0070035	purine NTP-dependent helicase activity	molecular_function	IKZF5	ACADSB
GO:0005634	nucleus	cellular_component	IMMP1L	ELP4
GO:0005739	mitochondrion	cellular_component	IMMP1L	ELP4
GO:0043227	membrane-bounded organelle	cellular_component	IMMP1L	ELP4
GO:0043228	non-membrane-bounded organelle	cellular_component	IMMP1L	ELP4
GO:0043231	intracellular membrane-bounded organelle	cellular_component	IMMP1L	ELP4
GO:0043232	intracellular non-membrane-bounded organelle	cellular_component	IMMP1L	ELP4
GO:0044424	intracellular part	cellular_component	IMMP1L	ELP4
GO:0044427	chromosomal part	cellular_component	IMMP1L	ELP4
GO:0044450	microtubule organizing center part	cellular_component	IMMP1L	ELP4
GO:0003899	DNA-directed RNA polymerase activity	molecular_function	IMMP1L	ELP4
GO:0005634	nucleus	cellular_component	INCA1	KIF1C
GO:0043227	membrane-bounded organelle	cellular_component	INCA1	KIF1C
GO:0043228	non-membrane-bounded organelle	cellular_component	INCA1	KIF1C
GO:0043231	intracellular membrane-bounded organelle	cellular_component	INCA1	KIF1C
GO:0043232	intracellular non-membrane-bounded organelle	cellular_component	INCA1	KIF1C
GO:0044427	chromosomal part	cellular_component	INCA1	KIF1C
GO:0006166	purine ribonucleoside salvage	biological_process	INTS7	DTL
GO:0006974	response to DNA damage stimulus	biological_process	INTS7	DTL
GO:0034961	cellular biopolymer biosynthetic process	biological_process	INTS7	DTL
GO:0043174	nucleoside salvage	biological_process	INTS7	DTL
GO:0043284	biopolymer biosynthetic process	biological_process	INTS7	DTL
GO:0044238	primary metabolic process	biological_process	INTS7	DTL
GO:0044248	cellular catabolic process	biological_process	INTS7	DTL
GO:0044265	cellular macromolecule catabolic process	biological_process	INTS7	DTL
GO:0005634	nucleus	cellular_component	INTS7	DTL
GO:0005654	nucleoplasm	cellular_component	INTS7	DTL
GO:0043227	membrane-bounded organelle	cellular_component	INTS7	DTL
GO:0043228	non-membrane-bounded organelle	cellular_component	INTS7	DTL
GO:0043231	intracellular membrane-bounded organelle	cellular_component	INTS7	DTL
GO:0043232	intracellular non-membrane-bounded organelle	cellular_component	INTS7	DTL
GO:0044427	chromosomal part	cellular_component	INTS7	DTL
GO:0008173	RNA methyltransferase activity	molecular_function	INTS7	DTL
GO:0005634	nucleus	cellular_component	INTS9	HMBOX1
GO:0005654	nucleoplasm	cellular_component	INTS9	HMBOX1
GO:0043227	membrane-bounded organelle	cellular_component	INTS9	HMBOX1
GO:0043228	non-membrane-bounded organelle	cellular_component	INTS9	HMBOX1
GO:0043231	intracellular membrane-bounded organelle	cellular_component	INTS9	HMBOX1
GO:0043232	intracellular non-membrane-bounded organelle	cellular_component	INTS9	HMBOX1
GO:0044427	chromosomal part	cellular_component	INTS9	HMBOX1
GO:0005634	nucleus	cellular_component	ITGB1BP1	CPSF3
GO:0044427	chromosomal part	cellular_component	ITGB1BP1	CPSF3
GO:0006166	purine ribonucleoside salvage	biological_process	KARS	TERF2IP
GO:0006974	response to DNA damage stimulus	biological_process	KARS	TERF2IP
GO:0009059	macromolecule biosynthetic process	biological_process	KARS	TERF2IP
GO:0009060	aerobic respiration	biological_process	KARS	TERF2IP
GO:0034660	ncRNA metabolic process	biological_process	KARS	TERF2IP
GO:0034961	cellular biopolymer biosynthetic process	biological_process	KARS	TERF2IP
GO:0034962	cellular biopolymer catabolic process	biological_process	KARS	TERF2IP
GO:0043174	nucleoside salvage	biological_process	KARS	TERF2IP
GO:0043283	biopolymer metabolic process	biological_process	KARS	TERF2IP
GO:0043284	biopolymer biosynthetic process	biological_process	KARS	TERF2IP
GO:0044238	primary metabolic process	biological_process	KARS	TERF2IP
GO:0044248	cellular catabolic process	biological_process	KARS	TERF2IP
GO:0044257	cellular protein catabolic process	biological_process	KARS	TERF2IP
GO:0044265	cellular macromolecule catabolic process	biological_process	KARS	TERF2IP
GO:0005634	nucleus	cellular_component	KARS	TERF2IP
GO:0005739	mitochondrion	cellular_component	KARS	TERF2IP
GO:0031975	envelope	cellular_component	KARS	TERF2IP
GO:0043227	membrane-bounded organelle	cellular_component	KARS	TERF2IP
GO:0043228	non-membrane-bounded organelle	cellular_component	KARS	TERF2IP
GO:0043231	intracellular membrane-bounded organelle	cellular_component	KARS	TERF2IP
GO:0043232	intracellular non-membrane-bounded organelle	cellular_component	KARS	TERF2IP
GO:0044424	intracellular part	cellular_component	KARS	TERF2IP
GO:0044427	chromosomal part	cellular_component	KARS	TERF2IP
GO:0044450	microtubule organizing center part	cellular_component	KARS	TERF2IP
GO:0008173	RNA methyltransferase activity	molecular_function	KARS	TERF2IP
GO:0043566	structure-specific DNA binding	molecular_function	KARS	TERF2IP
GO:0070035	purine NTP-dependent helicase activity	molecular_function	KARS	TERF2IP
GO:0005634	nucleus	cellular_component	KCTD10	UBE3B
GO:0034961	cellular biopolymer biosynthetic process	biological_process	KIAA0317	FCF1
GO:0043174	nucleoside salvage	biological_process	KIAA0317	FCF1
GO:0043284	biopolymer biosynthetic process	biological_process	KIAA0317	FCF1
GO:0044238	primary metabolic process	biological_process	KIAA0317	FCF1
GO:0044248	cellular catabolic process	biological_process	KIAA0317	FCF1
GO:0044265	cellular macromolecule catabolic process	biological_process	KIAA0317	FCF1
GO:0005634	nucleus	cellular_component	KIAA0317	FCF1
GO:0008173	RNA methyltransferase activity	molecular_function	KIAA0317	FCF1
GO:0003899	DNA-directed RNA polymerase activity	molecular_function	KIF18A	METT5D1
GO:0003899	DNA-directed RNA polymerase activity	molecular_function	KIF24	NUDT2
GO:0006166	purine ribonucleoside salvage	biological_process	KIN	ATP5C1
GO:0006974	response to DNA damage stimulus	biological_process	KIN	ATP5C1
GO:0009059	macromolecule biosynthetic process	biological_process	KIN	ATP5C1
GO:0043283	biopolymer metabolic process	biological_process	KIN	ATP5C1
GO:0044238	primary metabolic process	biological_process	KIN	ATP5C1
GO:0044248	cellular catabolic process	biological_process	KIN	ATP5C1
GO:0044257	cellular protein catabolic process	biological_process	KIN	ATP5C1
GO:0005634	nucleus	cellular_component	KIN	ATP5C1
GO:0005739	mitochondrion	cellular_component	KIN	ATP5C1
GO:0031975	envelope	cellular_component	KIN	ATP5C1
GO:0043227	membrane-bounded organelle	cellular_component	KIN	ATP5C1
GO:0043228	non-membrane-bounded organelle	cellular_component	KIN	ATP5C1
GO:0043231	intracellular membrane-bounded organelle	cellular_component	KIN	ATP5C1
GO:0043232	intracellular non-membrane-bounded organelle	cellular_component	KIN	ATP5C1
GO:0044424	intracellular part	cellular_component	KIN	ATP5C1
GO:0044427	chromosomal part	cellular_component	KIN	ATP5C1
GO:0044450	microtubule organizing center part	cellular_component	KIN	ATP5C1
GO:0008173	RNA methyltransferase activity	molecular_function	KIN	ATP5C1
GO:0070035	purine NTP-dependent helicase activity	molecular_function	KIN	ATP5C1
GO:0005634	nucleus	cellular_component	KRTCAP2	TRIM46
GO:0019941	modification-dependent protein catabolic process	biological_process	L2HGDH	ATP5S
GO:0044238	primary metabolic process	biological_process	L2HGDH	ATP5S
GO:0044248	cellular catabolic process	biological_process	L2HGDH	ATP5S
GO:0005634	nucleus	cellular_component	L2HGDH	ATP5S
GO:0005739	mitochondrion	cellular_component	L2HGDH	ATP5S
GO:0005740	mitochondrial envelope	cellular_component	L2HGDH	ATP5S
GO:0005744	mitochondrial inner membrane presequence translocase complex	cellular_component	L2HGDH	ATP5S
GO:0043227	membrane-bounded organelle	cellular_component	L2HGDH	ATP5S
GO:0043228	non-membrane-bounded organelle	cellular_component	L2HGDH	ATP5S
GO:0043231	intracellular membrane-bounded organelle	cellular_component	L2HGDH	ATP5S
GO:0043232	intracellular non-membrane-bounded organelle	cellular_component	L2HGDH	ATP5S
GO:0044424	intracellular part	cellular_component	L2HGDH	ATP5S
GO:0044427	chromosomal part	cellular_component	L2HGDH	ATP5S
GO:0044444	cytoplasmic part	cellular_component	L2HGDH	ATP5S
GO:0044445	cytosolic part	cellular_component	L2HGDH	ATP5S
GO:0044450	microtubule organizing center part	cellular_component	L2HGDH	ATP5S
GO:0008173	RNA methyltransferase activity	molecular_function	L2HGDH	ATP5S
GO:0005634	nucleus	cellular_component	LANCL1	CPS1
GO:0005739	mitochondrion	cellular_component	LANCL1	CPS1
GO:0044427	chromosomal part	cellular_component	LANCL1	CPS1
GO:0003899	DNA-directed RNA polymerase activity	molecular_function	LANCL1	CPS1
GO:0003899	DNA-directed RNA polymerase activity	molecular_function	LIG4	ABHD13
GO:0005634	nucleus	cellular_component	LMF2	NCAPH2
GO:0043227	membrane-bounded organelle	cellular_component	LMF2	NCAPH2
GO:0043228	non-membrane-bounded organelle	cellular_component	LMF2	NCAPH2
GO:0043231	intracellular membrane-bounded organelle	cellular_component	LMF2	NCAPH2
GO:0043232	intracellular non-membrane-bounded organelle	cellular_component	LMF2	NCAPH2
GO:0044427	chromosomal part	cellular_component	LMF2	NCAPH2
GO:0005634	nucleus	cellular_component	LPXN	ZFP91
GO:0044427	chromosomal part	cellular_component	LPXN	ZFP91
GO:0005634	nucleus	cellular_component	LRCH4	FBXO24
GO:0044427	chromosomal part	cellular_component	LRCH4	FBXO24
GO:0044238	primary metabolic process	biological_process	LRRC41	UQCRH
GO:0008173	RNA methyltransferase activity	molecular_function	LRRC41	UQCRH
GO:0034961	cellular biopolymer biosynthetic process	biological_process	LSM1	BAG4
GO:0043174	nucleoside salvage	biological_process	LSM1	BAG4
GO:0043284	biopolymer biosynthetic process	biological_process	LSM1	BAG4
GO:0044238	primary metabolic process	biological_process	LSM1	BAG4
GO:0044248	cellular catabolic process	biological_process	LSM1	BAG4
GO:0044265	cellular macromolecule catabolic process	biological_process	LSM1	BAG4
GO:0005634	nucleus	cellular_component	LSM1	BAG4
GO:0005739	mitochondrion	cellular_component	LSM1	BAG4
GO:0044427	chromosomal part	cellular_component	LSM1	BAG4
GO:0008173	RNA methyltransferase activity	molecular_function	LSM1	BAG4
GO:0005634	nucleus	cellular_component	LSM7	SPPL2B
GO:0043227	membrane-bounded organelle	cellular_component	LSM7	SPPL2B
GO:0043228	non-membrane-bounded organelle	cellular_component	LSM7	SPPL2B
GO:0043231	intracellular membrane-bounded organelle	cellular_component	LSM7	SPPL2B
GO:0043232	intracellular non-membrane-bounded organelle	cellular_component	LSM7	SPPL2B
GO:0044427	chromosomal part	cellular_component	LSM7	SPPL2B
GO:0005634	nucleus	cellular_component	LYAR	ZNF509
GO:0005654	nucleoplasm	cellular_component	LYAR	ZNF509
GO:0043227	membrane-bounded organelle	cellular_component	LYAR	ZNF509
GO:0043228	non-membrane-bounded organelle	cellular_component	LYAR	ZNF509
GO:0043231	intracellular membrane-bounded organelle	cellular_component	LYAR	ZNF509
GO:0043232	intracellular non-membrane-bounded organelle	cellular_component	LYAR	ZNF509
GO:0044427	chromosomal part	cellular_component	LYAR	ZNF509
GO:0005634	nucleus	cellular_component	LYRM4	FARS2
GO:0005739	mitochondrion	cellular_component	LYRM4	FARS2
GO:0005740	mitochondrial envelope	cellular_component	LYRM4	FARS2
GO:0043227	membrane-bounded organelle	cellular_component	LYRM4	FARS2
GO:0043228	non-membrane-bounded organelle	cellular_component	LYRM4	FARS2
GO:0043231	intracellular membrane-bounded organelle	cellular_component	LYRM4	FARS2
GO:0043232	intracellular non-membrane-bounded organelle	cellular_component	LYRM4	FARS2
GO:0044427	chromosomal part	cellular_component	LYRM4	FARS2
GO:0044445	cytosolic part	cellular_component	LYRM4	FARS2
GO:0043174	nucleoside salvage	biological_process	LYSMD1	SCNM1
GO:0008173	RNA methyltransferase activity	molecular_function	LYSMD1	SCNM1
GO:0034961	cellular biopolymer biosynthetic process	biological_process	MAN2B1	MORG1
GO:0043174	nucleoside salvage	biological_process	MAN2B1	MORG1
GO:0043284	biopolymer biosynthetic process	biological_process	MAN2B1	MORG1
GO:0044238	primary metabolic process	biological_process	MAN2B1	MORG1
GO:0044248	cellular catabolic process	biological_process	MAN2B1	MORG1
GO:0044265	cellular macromolecule catabolic process	biological_process	MAN2B1	MORG1
GO:0005634	nucleus	cellular_component	MAN2B1	MORG1
GO:0005739	mitochondrion	cellular_component	MAN2B1	MORG1
GO:0043227	membrane-bounded organelle	cellular_component	MAN2B1	MORG1
GO:0043228	non-membrane-bounded organelle	cellular_component	MAN2B1	MORG1
GO:0043231	intracellular membrane-bounded organelle	cellular_component	MAN2B1	MORG1
GO:0043232	intracellular non-membrane-bounded organelle	cellular_component	MAN2B1	MORG1
GO:0044427	chromosomal part	cellular_component	MAN2B1	MORG1
GO:0003899	DNA-directed RNA polymerase activity	molecular_function	MAN2B1	MORG1
GO:0008173	RNA methyltransferase activity	molecular_function	MAN2B1	MORG1
GO:0005634	nucleus	cellular_component	MAP4K5	ATL1
GO:0005739	mitochondrion	cellular_component	MAP4K5	ATL1
GO:0044427	chromosomal part	cellular_component	MAP4K5	ATL1
GO:0003899	DNA-directed RNA polymerase activity	molecular_function	MAP4K5	ATL1
GO:0005634	nucleus	cellular_component	MBD4	IFT122
GO:0044427	chromosomal part	cellular_component	MBD4	IFT122
GO:0003899	DNA-directed RNA polymerase activity	molecular_function	MBLAC2	POLR3G
GO:0044238	primary metabolic process	biological_process	MBOAT7	TSEN34
GO:0044248	cellular catabolic process	biological_process	MBOAT7	TSEN34
GO:0003899	DNA-directed RNA polymerase activity	molecular_function	MBOAT7	TSEN34
GO:0008173	RNA methyltransferase activity	molecular_function	MBOAT7	TSEN34
GO:0005634	nucleus	cellular_component	MBTD1	UTP18
GO:0005654	nucleoplasm	cellular_component	MBTD1	UTP18
GO:0043227	membrane-bounded organelle	cellular_component	MBTD1	UTP18
GO:0043228	non-membrane-bounded organelle	cellular_component	MBTD1	UTP18
GO:0043231	intracellular membrane-bounded organelle	cellular_component	MBTD1	UTP18
GO:0043232	intracellular non-membrane-bounded organelle	cellular_component	MBTD1	UTP18
GO:0044427	chromosomal part	cellular_component	MBTD1	UTP18
GO:0044238	primary metabolic process	biological_process	MCEE	MPHOSPH10
GO:0005634	nucleus	cellular_component	MCEE	MPHOSPH10
GO:0043227	membrane-bounded organelle	cellular_component	MCEE	MPHOSPH10
GO:0043228	non-membrane-bounded organelle	cellular_component	MCEE	MPHOSPH10
GO:0043231	intracellular membrane-bounded organelle	cellular_component	MCEE	MPHOSPH10
GO:0043232	intracellular non-membrane-bounded organelle	cellular_component	MCEE	MPHOSPH10
GO:0044427	chromosomal part	cellular_component	MCEE	MPHOSPH10
GO:0003899	DNA-directed RNA polymerase activity	molecular_function	MCEE	MPHOSPH10
GO:0008173	RNA methyltransferase activity	molecular_function	MCEE	MPHOSPH10
GO:0005634	nucleus	cellular_component	MCM7	AP4M1
GO:0005739	mitochondrion	cellular_component	MCM7	AP4M1
GO:0032993	protein-DNA complex	cellular_component	MCM7	AP4M1
GO:0043227	membrane-bounded organelle	cellular_component	MCM7	AP4M1
GO:0043228	non-membrane-bounded organelle	cellular_component	MCM7	AP4M1
GO:0043231	intracellular membrane-bounded organelle	cellular_component	MCM7	AP4M1
GO:0043232	intracellular non-membrane-bounded organelle	cellular_component	MCM7	AP4M1
GO:0044424	intracellular part	cellular_component	MCM7	AP4M1
GO:0044427	chromosomal part	cellular_component	MCM7	AP4M1
GO:0044450	microtubule organizing center part	cellular_component	MCM7	AP4M1
GO:0003899	DNA-directed RNA polymerase activity	molecular_function	MDH1B	FASTKD2
GO:0005634	nucleus	cellular_component	MEA1	KLHDC3
GO:0005739	mitochondrion	cellular_component	MEA1	KLHDC3
GO:0044427	chromosomal part	cellular_component	MEA1	KLHDC3
GO:0043283	biopolymer metabolic process	biological_process	MED20	BYSL
GO:0005634	nucleus	cellular_component	MED20	BYSL
GO:0005654	nucleoplasm	cellular_component	MED20	BYSL
GO:0031975	envelope	cellular_component	MED20	BYSL
GO:0032039	integrator complex	cellular_component	MED20	BYSL
GO:0043227	membrane-bounded organelle	cellular_component	MED20	BYSL
GO:0043228	non-membrane-bounded organelle	cellular_component	MED20	BYSL
GO:0043231	intracellular membrane-bounded organelle	cellular_component	MED20	BYSL
GO:0043232	intracellular non-membrane-bounded organelle	cellular_component	MED20	BYSL
GO:0044424	intracellular part	cellular_component	MED20	BYSL
GO:0044427	chromosomal part	cellular_component	MED20	BYSL
GO:0044429	mitochondrial part	cellular_component	MED20	BYSL
GO:0044450	microtubule organizing center part	cellular_component	MED20	BYSL
GO:0070035	purine NTP-dependent helicase activity	molecular_function	MED20	BYSL
GO:0005634	nucleus	cellular_component	MED22	RPL7A
GO:0005739	mitochondrion	cellular_component	MED22	RPL7A
GO:0032993	protein-DNA complex	cellular_component	MED22	RPL7A
GO:0043227	membrane-bounded organelle	cellular_component	MED22	RPL7A
GO:0043231	intracellular membrane-bounded organelle	cellular_component	MED22	RPL7A
GO:0044424	intracellular part	cellular_component	MED22	RPL7A
GO:0044427	chromosomal part	cellular_component	MED22	RPL7A
GO:0044450	microtubule organizing center part	cellular_component	MED22	RPL7A
GO:0005634	nucleus	cellular_component	METTL1	FAM119B
GO:0034961	cellular biopolymer biosynthetic process	biological_process	MGAT4B	SQSTM1
GO:0043174	nucleoside salvage	biological_process	MGAT4B	SQSTM1
GO:0043284	biopolymer biosynthetic process	biological_process	MGAT4B	SQSTM1
GO:0044238	primary metabolic process	biological_process	MGAT4B	SQSTM1
GO:0044248	cellular catabolic process	biological_process	MGAT4B	SQSTM1
GO:0044265	cellular macromolecule catabolic process	biological_process	MGAT4B	SQSTM1
GO:0005634	nucleus	cellular_component	MGAT4B	SQSTM1
GO:0005739	mitochondrion	cellular_component	MGAT4B	SQSTM1
GO:0043227	membrane-bounded organelle	cellular_component	MGAT4B	SQSTM1
GO:0043228	non-membrane-bounded organelle	cellular_component	MGAT4B	SQSTM1
GO:0043231	intracellular membrane-bounded organelle	cellular_component	MGAT4B	SQSTM1
GO:0043232	intracellular non-membrane-bounded organelle	cellular_component	MGAT4B	SQSTM1
GO:0044422	organelle part	cellular_component	MGAT4B	SQSTM1
GO:0044427	chromosomal part	cellular_component	MGAT4B	SQSTM1
GO:0044445	cytosolic part	cellular_component	MGAT4B	SQSTM1
GO:0008173	RNA methyltransferase activity	molecular_function	MGAT4B	SQSTM1
GO:0005634	nucleus	cellular_component	MIPEP	PCOTH
GO:0005739	mitochondrion	cellular_component	MIPEP	PCOTH
GO:0044427	chromosomal part	cellular_component	MIPEP	PCOTH
GO:0005634	nucleus	cellular_component	MITD1	MRPL30
GO:0005739	mitochondrion	cellular_component	MITD1	MRPL30
GO:0043227	membrane-bounded organelle	cellular_component	MITD1	MRPL30
GO:0043228	non-membrane-bounded organelle	cellular_component	MITD1	MRPL30
GO:0043231	intracellular membrane-bounded organelle	cellular_component	MITD1	MRPL30
GO:0043232	intracellular non-membrane-bounded organelle	cellular_component	MITD1	MRPL30
GO:0044427	chromosomal part	cellular_component	MITD1	MRPL30
GO:0044445	cytosolic part	cellular_component	MITD1	MRPL30
GO:0009059	macromolecule biosynthetic process	biological_process	MMAB	MVK
GO:0044238	primary metabolic process	biological_process	MMAB	MVK
GO:0044257	cellular protein catabolic process	biological_process	MMAB	MVK
GO:0005634	nucleus	cellular_component	MMAB	MVK
GO:0005739	mitochondrion	cellular_component	MMAB	MVK
GO:0043227	membrane-bounded organelle	cellular_component	MMAB	MVK
GO:0043228	non-membrane-bounded organelle	cellular_component	MMAB	MVK
GO:0043231	intracellular membrane-bounded organelle	cellular_component	MMAB	MVK
GO:0043232	intracellular non-membrane-bounded organelle	cellular_component	MMAB	MVK
GO:0044427	chromosomal part	cellular_component	MMAB	MVK
GO:0044445	cytosolic part	cellular_component	MMAB	MVK
GO:0003899	DNA-directed RNA polymerase activity	molecular_function	MMAB	MVK
GO:0008173	RNA methyltransferase activity	molecular_function	MMAB	MVK
GO:0034961	cellular biopolymer biosynthetic process	biological_process	MRPL13	MTBP
GO:0043174	nucleoside salvage	biological_process	MRPL13	MTBP
GO:0043284	biopolymer biosynthetic process	biological_process	MRPL13	MTBP
GO:0044238	primary metabolic process	biological_process	MRPL13	MTBP
GO:0044248	cellular catabolic process	biological_process	MRPL13	MTBP
GO:0044265	cellular macromolecule catabolic process	biological_process	MRPL13	MTBP
GO:0044422	organelle part	cellular_component	MRPL13	MTBP
GO:0008173	RNA methyltransferase activity	molecular_function	MRPL13	MTBP
GO:0005634	nucleus	cellular_component	MRPL2	KLC4
GO:0032993	protein-DNA complex	cellular_component	MRPL2	KLC4
GO:0043227	membrane-bounded organelle	cellular_component	MRPL2	KLC4
GO:0043229	intracellular organelle	cellular_component	MRPL2	KLC4
GO:0043231	intracellular membrane-bounded organelle	cellular_component	MRPL2	KLC4
GO:0043233	organelle lumen	cellular_component	MRPL2	KLC4
GO:0044427	chromosomal part	cellular_component	MRPL2	KLC4
GO:0006418	tRNA aminoacylation for protein translation	biological_process	MRPL21	IGHMBP2
GO:0009059	macromolecule biosynthetic process	biological_process	MRPL21	IGHMBP2
GO:0009060	aerobic respiration	biological_process	MRPL21	IGHMBP2
GO:0010771	negative regulation of cell morphogenesis involved in differentiation	biological_process	MRPL21	IGHMBP2
GO:0034660	ncRNA metabolic process	biological_process	MRPL21	IGHMBP2
GO:0034961	cellular biopolymer biosynthetic process	biological_process	MRPL21	IGHMBP2
GO:0034962	cellular biopolymer catabolic process	biological_process	MRPL21	IGHMBP2
GO:0043174	nucleoside salvage	biological_process	MRPL21	IGHMBP2
GO:0043284	biopolymer biosynthetic process	biological_process	MRPL21	IGHMBP2
GO:0044238	primary metabolic process	biological_process	MRPL21	IGHMBP2
GO:0044248	cellular catabolic process	biological_process	MRPL21	IGHMBP2
GO:0044257	cellular protein catabolic process	biological_process	MRPL21	IGHMBP2
GO:0044265	cellular macromolecule catabolic process	biological_process	MRPL21	IGHMBP2
GO:0005634	nucleus	cellular_component	MRPL21	IGHMBP2
GO:0005739	mitochondrion	cellular_component	MRPL21	IGHMBP2
GO:0032993	protein-DNA complex	cellular_component	MRPL21	IGHMBP2
GO:0043227	membrane-bounded organelle	cellular_component	MRPL21	IGHMBP2
GO:0043228	non-membrane-bounded organelle	cellular_component	MRPL21	IGHMBP2
GO:0043231	intracellular membrane-bounded organelle	cellular_component	MRPL21	IGHMBP2
GO:0043232	intracellular non-membrane-bounded organelle	cellular_component	MRPL21	IGHMBP2
GO:0044422	organelle part	cellular_component	MRPL21	IGHMBP2
GO:0044427	chromosomal part	cellular_component	MRPL21	IGHMBP2
GO:0008173	RNA methyltransferase activity	molecular_function	MRPL21	IGHMBP2
GO:0030554	adenyl nucleotide binding	molecular_function	MRPL21	IGHMBP2
GO:0043566	structure-specific DNA binding	molecular_function	MRPL21	IGHMBP2
GO:0034961	cellular biopolymer biosynthetic process	biological_process	MRPL27	EME1
GO:0043174	nucleoside salvage	biological_process	MRPL27	EME1
GO:0043283	biopolymer metabolic process	biological_process	MRPL27	EME1
GO:0043284	biopolymer biosynthetic process	biological_process	MRPL27	EME1
GO:0044238	primary metabolic process	biological_process	MRPL27	EME1
GO:0044248	cellular catabolic process	biological_process	MRPL27	EME1
GO:0044265	cellular macromolecule catabolic process	biological_process	MRPL27	EME1
GO:0005634	nucleus	cellular_component	MRPL27	EME1
GO:0031975	envelope	cellular_component	MRPL27	EME1
GO:0043227	membrane-bounded organelle	cellular_component	MRPL27	EME1
GO:0043228	non-membrane-bounded organelle	cellular_component	MRPL27	EME1
GO:0043229	intracellular organelle	cellular_component	MRPL27	EME1
GO:0043231	intracellular membrane-bounded organelle	cellular_component	MRPL27	EME1
GO:0043232	intracellular non-membrane-bounded organelle	cellular_component	MRPL27	EME1
GO:0043233	organelle lumen	cellular_component	MRPL27	EME1
GO:0044424	intracellular part	cellular_component	MRPL27	EME1
GO:0044427	chromosomal part	cellular_component	MRPL27	EME1
GO:0044450	microtubule organizing center part	cellular_component	MRPL27	EME1
GO:0008173	RNA methyltransferase activity	molecular_function	MRPL27	EME1
GO:0070035	purine NTP-dependent helicase activity	molecular_function	MRPL27	EME1
GO:0005634	nucleus	cellular_component	MRPL46	MRPS11
GO:0005739	mitochondrion	cellular_component	MRPL46	MRPS11
GO:0005740	mitochondrial envelope	cellular_component	MRPL46	MRPS11
GO:0005851	eukaryotic translation initiation factor 2B complex	cellular_component	MRPL46	MRPS11
GO:0032993	protein-DNA complex	cellular_component	MRPL46	MRPS11
GO:0043227	membrane-bounded organelle	cellular_component	MRPL46	MRPS11
GO:0043228	non-membrane-bounded organelle	cellular_component	MRPL46	MRPS11
GO:0043229	intracellular organelle	cellular_component	MRPL46	MRPS11
GO:0043231	intracellular membrane-bounded organelle	cellular_component	MRPL46	MRPS11
GO:0043232	intracellular non-membrane-bounded organelle	cellular_component	MRPL46	MRPS11
GO:0043233	organelle lumen	cellular_component	MRPL46	MRPS11
GO:0044427	chromosomal part	cellular_component	MRPL46	MRPS11
GO:0044445	cytosolic part	cellular_component	MRPL46	MRPS11
GO:0030554	adenyl nucleotide binding	molecular_function	MRPL46	MRPS11
GO:0044238	primary metabolic process	biological_process	MRPL47	NDUFB5
GO:0005634	nucleus	cellular_component	MRPL47	NDUFB5
GO:0005739	mitochondrion	cellular_component	MRPL47	NDUFB5
GO:0005740	mitochondrial envelope	cellular_component	MRPL47	NDUFB5
GO:0032993	protein-DNA complex	cellular_component	MRPL47	NDUFB5
GO:0043227	membrane-bounded organelle	cellular_component	MRPL47	NDUFB5
GO:0043228	non-membrane-bounded organelle	cellular_component	MRPL47	NDUFB5
GO:0043231	intracellular membrane-bounded organelle	cellular_component	MRPL47	NDUFB5
GO:0043232	intracellular non-membrane-bounded organelle	cellular_component	MRPL47	NDUFB5
GO:0044424	intracellular part	cellular_component	MRPL47	NDUFB5
GO:0044427	chromosomal part	cellular_component	MRPL47	NDUFB5
GO:0044444	cytoplasmic part	cellular_component	MRPL47	NDUFB5
GO:0044445	cytosolic part	cellular_component	MRPL47	NDUFB5
GO:0044450	microtubule organizing center part	cellular_component	MRPL47	NDUFB5
GO:0008173	RNA methyltransferase activity	molecular_function	MRPL47	NDUFB5
GO:0005634	nucleus	cellular_component	MRPL50	ZNF189
GO:0043227	membrane-bounded organelle	cellular_component	MRPL50	ZNF189
GO:0043228	non-membrane-bounded organelle	cellular_component	MRPL50	ZNF189
GO:0043231	intracellular membrane-bounded organelle	cellular_component	MRPL50	ZNF189
GO:0043232	intracellular non-membrane-bounded organelle	cellular_component	MRPL50	ZNF189
GO:0044427	chromosomal part	cellular_component	MRPL50	ZNF189
GO:0005634	nucleus	cellular_component	MRPL51	NCAPD2
GO:0005739	mitochondrion	cellular_component	MRPL51	NCAPD2
GO:0032993	protein-DNA complex	cellular_component	MRPL51	NCAPD2
GO:0043227	membrane-bounded organelle	cellular_component	MRPL51	NCAPD2
GO:0043228	non-membrane-bounded organelle	cellular_component	MRPL51	NCAPD2
GO:0043229	intracellular organelle	cellular_component	MRPL51	NCAPD2
GO:0043231	intracellular membrane-bounded organelle	cellular_component	MRPL51	NCAPD2
GO:0043232	intracellular non-membrane-bounded organelle	cellular_component	MRPL51	NCAPD2
GO:0043233	organelle lumen	cellular_component	MRPL51	NCAPD2
GO:0044424	intracellular part	cellular_component	MRPL51	NCAPD2
GO:0044427	chromosomal part	cellular_component	MRPL51	NCAPD2
GO:0044450	microtubule organizing center part	cellular_component	MRPL51	NCAPD2
GO:0005634	nucleus	cellular_component	MRPS34	EME2
GO:0043227	membrane-bounded organelle	cellular_component	MRPS34	EME2
GO:0043228	non-membrane-bounded organelle	cellular_component	MRPS34	EME2
GO:0043231	intracellular membrane-bounded organelle	cellular_component	MRPS34	EME2
GO:0043232	intracellular non-membrane-bounded organelle	cellular_component	MRPS34	EME2
GO:0044427	chromosomal part	cellular_component	MRPS34	EME2
GO:0043174	nucleoside salvage	biological_process	MST1	RNF123
GO:0043284	biopolymer biosynthetic process	biological_process	MST1	RNF123
GO:0044248	cellular catabolic process	biological_process	MST1	RNF123
GO:0003899	DNA-directed RNA polymerase activity	molecular_function	MST1	RNF123
GO:0008173	RNA methyltransferase activity	molecular_function	MST1	RNF123
GO:0005634	nucleus	cellular_component	MTHFR	CLCN6
GO:0005739	mitochondrion	cellular_component	MTHFR	CLCN6
GO:0044427	chromosomal part	cellular_component	MTHFR	CLCN6
GO:0044445	cytosolic part	cellular_component	MTHFR	CLCN6
GO:0005634	nucleus	cellular_component	MUT	CENPQ
GO:0043227	membrane-bounded organelle	cellular_component	MUT	CENPQ
GO:0043228	non-membrane-bounded organelle	cellular_component	MUT	CENPQ
GO:0043231	intracellular membrane-bounded organelle	cellular_component	MUT	CENPQ
GO:0043232	intracellular non-membrane-bounded organelle	cellular_component	MUT	CENPQ
GO:0044424	intracellular part	cellular_component	MUT	CENPQ
GO:0044427	chromosomal part	cellular_component	MUT	CENPQ
GO:0044450	microtubule organizing center part	cellular_component	MUT	CENPQ
GO:0005634	nucleus	cellular_component	MYO19	PIGW
GO:0005739	mitochondrion	cellular_component	MYO19	PIGW
GO:0043227	membrane-bounded organelle	cellular_component	MYO19	PIGW
GO:0043231	intracellular membrane-bounded organelle	cellular_component	MYO19	PIGW
GO:0044424	intracellular part	cellular_component	MYO19	PIGW
GO:0044427	chromosomal part	cellular_component	MYO19	PIGW
GO:0044450	microtubule organizing center part	cellular_component	MYO19	PIGW
GO:0003899	DNA-directed RNA polymerase activity	molecular_function	MYO19	PIGW
GO:0003899	DNA-directed RNA polymerase activity	molecular_function	MYO9A	SENP8
GO:0005634	nucleus	cellular_component	NAIF1	SLC25A25
GO:0043227	membrane-bounded organelle	cellular_component	NAIF1	SLC25A25
GO:0043228	non-membrane-bounded organelle	cellular_component	NAIF1	SLC25A25
GO:0043231	intracellular membrane-bounded organelle	cellular_component	NAIF1	SLC25A25
GO:0043232	intracellular non-membrane-bounded organelle	cellular_component	NAIF1	SLC25A25
GO:0044427	chromosomal part	cellular_component	NAIF1	SLC25A25
GO:0044238	primary metabolic process	biological_process	NAT13	ATP6V1A
GO:0044248	cellular catabolic process	biological_process	NAT13	ATP6V1A
GO:0005634	nucleus	cellular_component	NAT13	ATP6V1A
GO:0005739	mitochondrion	cellular_component	NAT13	ATP6V1A
GO:0044427	chromosomal part	cellular_component	NAT13	ATP6V1A
GO:0003899	DNA-directed RNA polymerase activity	molecular_function	NAT13	ATP6V1A
GO:0008173	RNA methyltransferase activity	molecular_function	NAT13	ATP6V1A
GO:0005634	nucleus	cellular_component	NCAPD3	VPS26B
GO:0032993	protein-DNA complex	cellular_component	NCAPD3	VPS26B
GO:0044427	chromosomal part	cellular_component	NCAPD3	VPS26B
GO:0005634	nucleus	cellular_component	NDUFA11	VMAC
GO:0005739	mitochondrion	cellular_component	NDUFA11	VMAC
GO:0044427	chromosomal part	cellular_component	NDUFA11	VMAC
GO:0005634	nucleus	cellular_component	NDUFA2	IK
GO:0043227	membrane-bounded organelle	cellular_component	NDUFA2	IK
GO:0043228	non-membrane-bounded organelle	cellular_component	NDUFA2	IK
GO:0043231	intracellular membrane-bounded organelle	cellular_component	NDUFA2	IK
GO:0043232	intracellular non-membrane-bounded organelle	cellular_component	NDUFA2	IK
GO:0044427	chromosomal part	cellular_component	NDUFA2	IK
GO:0044238	primary metabolic process	biological_process	NDUFA7	RPS28
GO:0005634	nucleus	cellular_component	NDUFA7	RPS28
GO:0005739	mitochondrion	cellular_component	NDUFA7	RPS28
GO:0032993	protein-DNA complex	cellular_component	NDUFA7	RPS28
GO:0043227	membrane-bounded organelle	cellular_component	NDUFA7	RPS28
GO:0043231	intracellular membrane-bounded organelle	cellular_component	NDUFA7	RPS28
GO:0044424	intracellular part	cellular_component	NDUFA7	RPS28
GO:0044427	chromosomal part	cellular_component	NDUFA7	RPS28
GO:0044445	cytosolic part	cellular_component	NDUFA7	RPS28
GO:0044450	microtubule organizing center part	cellular_component	NDUFA7	RPS28
GO:0008173	RNA methyltransferase activity	molecular_function	NDUFA7	RPS28
GO:0044238	primary metabolic process	biological_process	NDUFB1	CPSF2
GO:0005634	nucleus	cellular_component	NDUFB1	CPSF2
GO:0043227	membrane-bounded organelle	cellular_component	NDUFB1	CPSF2
GO:0043228	non-membrane-bounded organelle	cellular_component	NDUFB1	CPSF2
GO:0043231	intracellular membrane-bounded organelle	cellular_component	NDUFB1	CPSF2
GO:0043232	intracellular non-membrane-bounded organelle	cellular_component	NDUFB1	CPSF2
GO:0044427	chromosomal part	cellular_component	NDUFB1	CPSF2
GO:0003899	DNA-directed RNA polymerase activity	molecular_function	NDUFB1	CPSF2
GO:0008173	RNA methyltransferase activity	molecular_function	NDUFB1	CPSF2
GO:0044238	primary metabolic process	biological_process	NDUFB11	RBM10
GO:0005634	nucleus	cellular_component	NDUFB11	RBM10
GO:0043227	membrane-bounded organelle	cellular_component	NDUFB11	RBM10
GO:0043228	non-membrane-bounded organelle	cellular_component	NDUFB11	RBM10
GO:0043231	intracellular membrane-bounded organelle	cellular_component	NDUFB11	RBM10
GO:0043232	intracellular non-membrane-bounded organelle	cellular_component	NDUFB11	RBM10
GO:0044424	intracellular part	cellular_component	NDUFB11	RBM10
GO:0044427	chromosomal part	cellular_component	NDUFB11	RBM10
GO:0044450	microtubule organizing center part	cellular_component	NDUFB11	RBM10
GO:0008173	RNA methyltransferase activity	molecular_function	NDUFB11	RBM10
GO:0044238	primary metabolic process	biological_process	NDUFS1	EEF1B2
GO:0044248	cellular catabolic process	biological_process	NDUFS1	EEF1B2
GO:0005634	nucleus	cellular_component	NDUFS1	EEF1B2
GO:0005739	mitochondrion	cellular_component	NDUFS1	EEF1B2
GO:0032993	protein-DNA complex	cellular_component	NDUFS1	EEF1B2
GO:0044427	chromosomal part	cellular_component	NDUFS1	EEF1B2
GO:0044445	cytosolic part	cellular_component	NDUFS1	EEF1B2
GO:0008173	RNA methyltransferase activity	molecular_function	NDUFS1	EEF1B2
GO:0044238	primary metabolic process	biological_process	NEDD8	GMPR2
GO:0044248	cellular catabolic process	biological_process	NEDD8	GMPR2
GO:0008173	RNA methyltransferase activity	molecular_function	NEDD8	GMPR2
GO:0044238	primary metabolic process	biological_process	NGLY1	OXSM
GO:0005634	nucleus	cellular_component	NGLY1	OXSM
GO:0005739	mitochondrion	cellular_component	NGLY1	OXSM
GO:0044427	chromosomal part	cellular_component	NGLY1	OXSM
GO:0003899	DNA-directed RNA polymerase activity	molecular_function	NGLY1	OXSM
GO:0008173	RNA methyltransferase activity	molecular_function	NGLY1	OXSM
GO:0034961	cellular biopolymer biosynthetic process	biological_process	NOP14	GRK4
GO:0043174	nucleoside salvage	biological_process	NOP14	GRK4
GO:0043284	biopolymer biosynthetic process	biological_process	NOP14	GRK4
GO:0044238	primary metabolic process	biological_process	NOP14	GRK4
GO:0044248	cellular catabolic process	biological_process	NOP14	GRK4
GO:0044265	cellular macromolecule catabolic process	biological_process	NOP14	GRK4
GO:0008173	RNA methyltransferase activity	molecular_function	NOP14	GRK4
GO:0022403	cell cycle phase	biological_process	NPAT	ATM
GO:0043283	biopolymer metabolic process	biological_process	NPAT	ATM
GO:0005634	nucleus	cellular_component	NPAT	ATM
GO:0005654	nucleoplasm	cellular_component	NPAT	ATM
GO:0005666	DNA-directed RNA polymerase III complex	cellular_component	NPAT	ATM
GO:0031975	envelope	cellular_component	NPAT	ATM
GO:0032039	integrator complex	cellular_component	NPAT	ATM
GO:0043227	membrane-bounded organelle	cellular_component	NPAT	ATM
GO:0043228	non-membrane-bounded organelle	cellular_component	NPAT	ATM
GO:0043231	intracellular membrane-bounded organelle	cellular_component	NPAT	ATM
GO:0043232	intracellular non-membrane-bounded organelle	cellular_component	NPAT	ATM
GO:0044424	intracellular part	cellular_component	NPAT	ATM
GO:0044427	chromosomal part	cellular_component	NPAT	ATM
GO:0044429	mitochondrial part	cellular_component	NPAT	ATM
GO:0044450	microtubule organizing center part	cellular_component	NPAT	ATM
GO:0070035	purine NTP-dependent helicase activity	molecular_function	NPAT	ATM
GO:0005634	nucleus	cellular_component	NPC2	ISCA2
GO:0005739	mitochondrion	cellular_component	NPC2	ISCA2
GO:0043227	membrane-bounded organelle	cellular_component	NPC2	ISCA2
GO:0043228	non-membrane-bounded organelle	cellular_component	NPC2	ISCA2
GO:0043231	intracellular membrane-bounded organelle	cellular_component	NPC2	ISCA2
GO:0043232	intracellular non-membrane-bounded organelle	cellular_component	NPC2	ISCA2
GO:0044427	chromosomal part	cellular_component	NPC2	ISCA2
GO:0044445	cytosolic part	cellular_component	NPC2	ISCA2
GO:0005634	nucleus	cellular_component	NSL1	TATDN3
GO:0005654	nucleoplasm	cellular_component	NSL1	TATDN3
GO:0043227	membrane-bounded organelle	cellular_component	NSL1	TATDN3
GO:0043228	non-membrane-bounded organelle	cellular_component	NSL1	TATDN3
GO:0043231	intracellular membrane-bounded organelle	cellular_component	NSL1	TATDN3
GO:0043232	intracellular non-membrane-bounded organelle	cellular_component	NSL1	TATDN3
GO:0044427	chromosomal part	cellular_component	NSL1	TATDN3
GO:0044238	primary metabolic process	biological_process	NSUN2	SRD5A1
GO:0044248	cellular catabolic process	biological_process	NSUN2	SRD5A1
GO:0005634	nucleus	cellular_component	NSUN2	SRD5A1
GO:0005739	mitochondrion	cellular_component	NSUN2	SRD5A1
GO:0043227	membrane-bounded organelle	cellular_component	NSUN2	SRD5A1
GO:0043228	non-membrane-bounded organelle	cellular_component	NSUN2	SRD5A1
GO:0043231	intracellular membrane-bounded organelle	cellular_component	NSUN2	SRD5A1
GO:0043232	intracellular non-membrane-bounded organelle	cellular_component	NSUN2	SRD5A1
GO:0044427	chromosomal part	cellular_component	NSUN2	SRD5A1
GO:0003899	DNA-directed RNA polymerase activity	molecular_function	NSUN2	SRD5A1
GO:0008173	RNA methyltransferase activity	molecular_function	NSUN2	SRD5A1
GO:0005634	nucleus	cellular_component	NTHL1	TSC2
GO:0005654	nucleoplasm	cellular_component	NTHL1	TSC2
GO:0005739	mitochondrion	cellular_component	NTHL1	TSC2
GO:0043227	membrane-bounded organelle	cellular_component	NTHL1	TSC2
GO:0043228	non-membrane-bounded organelle	cellular_component	NTHL1	TSC2
GO:0043231	intracellular membrane-bounded organelle	cellular_component	NTHL1	TSC2
GO:0043232	intracellular non-membrane-bounded organelle	cellular_component	NTHL1	TSC2
GO:0044427	chromosomal part	cellular_component	NTHL1	TSC2
GO:0044445	cytosolic part	cellular_component	NTHL1	TSC2
GO:0005634	nucleus	cellular_component	NUDCD2	HMMR
GO:0003899	DNA-directed RNA polymerase activity	molecular_function	NUDT21	OGFOD1
GO:0008173	RNA methyltransferase activity	molecular_function	NUDT21	OGFOD1
GO:0003899	DNA-directed RNA polymerase activity	molecular_function	NUDT6	SPATA5
GO:0005634	nucleus	cellular_component	NUMA1	LRTOMT
GO:0005739	mitochondrion	cellular_component	NUMA1	LRTOMT
GO:0044427	chromosomal part	cellular_component	NUMA1	LRTOMT
GO:0009059	macromolecule biosynthetic process	biological_process	NUP98	PGAP2
GO:0009060	aerobic respiration	biological_process	NUP98	PGAP2
GO:0034660	ncRNA metabolic process	biological_process	NUP98	PGAP2
GO:0034961	cellular biopolymer biosynthetic process	biological_process	NUP98	PGAP2
GO:0043174	nucleoside salvage	biological_process	NUP98	PGAP2
GO:0043284	biopolymer biosynthetic process	biological_process	NUP98	PGAP2
GO:0044238	primary metabolic process	biological_process	NUP98	PGAP2
GO:0044248	cellular catabolic process	biological_process	NUP98	PGAP2
GO:0044257	cellular protein catabolic process	biological_process	NUP98	PGAP2
GO:0044265	cellular macromolecule catabolic process	biological_process	NUP98	PGAP2
GO:0005634	nucleus	cellular_component	NUP98	PGAP2
GO:0043227	membrane-bounded organelle	cellular_component	NUP98	PGAP2
GO:0043228	non-membrane-bounded organelle	cellular_component	NUP98	PGAP2
GO:0043231	intracellular membrane-bounded organelle	cellular_component	NUP98	PGAP2
GO:0043232	intracellular non-membrane-bounded organelle	cellular_component	NUP98	PGAP2
GO:0044424	intracellular part	cellular_component	NUP98	PGAP2
GO:0044427	chromosomal part	cellular_component	NUP98	PGAP2
GO:0044450	microtubule organizing center part	cellular_component	NUP98	PGAP2
GO:0008173	RNA methyltransferase activity	molecular_function	NUP98	PGAP2
GO:0000278	mitotic cell cycle	biological_process	OIP5	NUSAP1
GO:0000279	M phase	biological_process	OIP5	NUSAP1
GO:0000280	nuclear division	biological_process	OIP5	NUSAP1
GO:0006997	nucleus organization	biological_process	OIP5	NUSAP1
GO:0007076	mitotic chromosome condensation	biological_process	OIP5	NUSAP1
GO:0022403	cell cycle phase	biological_process	OIP5	NUSAP1
GO:0043283	biopolymer metabolic process	biological_process	OIP5	NUSAP1
GO:0000313	organellar ribosome	cellular_component	OIP5	NUSAP1
GO:0005634	nucleus	cellular_component	OIP5	NUSAP1
GO:0005654	nucleoplasm	cellular_component	OIP5	NUSAP1
GO:0031975	envelope	cellular_component	OIP5	NUSAP1
GO:0032039	integrator complex	cellular_component	OIP5	NUSAP1
GO:0043227	membrane-bounded organelle	cellular_component	OIP5	NUSAP1
GO:0043228	non-membrane-bounded organelle	cellular_component	OIP5	NUSAP1
GO:0043229	intracellular organelle	cellular_component	OIP5	NUSAP1
GO:0043231	intracellular membrane-bounded organelle	cellular_component	OIP5	NUSAP1
GO:0043232	intracellular non-membrane-bounded organelle	cellular_component	OIP5	NUSAP1
GO:0043233	organelle lumen	cellular_component	OIP5	NUSAP1
GO:0044424	intracellular part	cellular_component	OIP5	NUSAP1
GO:0044427	chromosomal part	cellular_component	OIP5	NUSAP1
GO:0044429	mitochondrial part	cellular_component	OIP5	NUSAP1
GO:0044450	microtubule organizing center part	cellular_component	OIP5	NUSAP1
GO:0050136	NADH dehydrogenase (quinone) activity	molecular_function	OIP5	NUSAP1
GO:0070035	purine NTP-dependent helicase activity	molecular_function	OIP5	NUSAP1
GO:0006166	purine ribonucleoside salvage	biological_process	ORC1L	PRPF38A
GO:0006974	response to DNA damage stimulus	biological_process	ORC1L	PRPF38A
GO:0034961	cellular biopolymer biosynthetic process	biological_process	ORC1L	PRPF38A
GO:0043174	nucleoside salvage	biological_process	ORC1L	PRPF38A
GO:0043284	biopolymer biosynthetic process	biological_process	ORC1L	PRPF38A
GO:0044238	primary metabolic process	biological_process	ORC1L	PRPF38A
GO:0044248	cellular catabolic process	biological_process	ORC1L	PRPF38A
GO:0044265	cellular macromolecule catabolic process	biological_process	ORC1L	PRPF38A
GO:0005634	nucleus	cellular_component	ORC1L	PRPF38A
GO:0005654	nucleoplasm	cellular_component	ORC1L	PRPF38A
GO:0043227	membrane-bounded organelle	cellular_component	ORC1L	PRPF38A
GO:0043228	non-membrane-bounded organelle	cellular_component	ORC1L	PRPF38A
GO:0043231	intracellular membrane-bounded organelle	cellular_component	ORC1L	PRPF38A
GO:0043232	intracellular non-membrane-bounded organelle	cellular_component	ORC1L	PRPF38A
GO:0044424	intracellular part	cellular_component	ORC1L	PRPF38A
GO:0044427	chromosomal part	cellular_component	ORC1L	PRPF38A
GO:0044429	mitochondrial part	cellular_component	ORC1L	PRPF38A
GO:0044450	microtubule organizing center part	cellular_component	ORC1L	PRPF38A
GO:0008173	RNA methyltransferase activity	molecular_function	ORC1L	PRPF38A
GO:0043174	nucleoside salvage	biological_process	OSGEP	APEX1
GO:0043284	biopolymer biosynthetic process	biological_process	OSGEP	APEX1
GO:0044248	cellular catabolic process	biological_process	OSGEP	APEX1
GO:0005634	nucleus	cellular_component	OSGEP	APEX1
GO:0005654	nucleoplasm	cellular_component	OSGEP	APEX1
GO:0005739	mitochondrion	cellular_component	OSGEP	APEX1
GO:0043227	membrane-bounded organelle	cellular_component	OSGEP	APEX1
GO:0043228	non-membrane-bounded organelle	cellular_component	OSGEP	APEX1
GO:0043231	intracellular membrane-bounded organelle	cellular_component	OSGEP	APEX1
GO:0043232	intracellular non-membrane-bounded organelle	cellular_component	OSGEP	APEX1
GO:0044427	chromosomal part	cellular_component	OSGEP	APEX1
GO:0003899	DNA-directed RNA polymerase activity	molecular_function	OSGEP	APEX1
GO:0008173	RNA methyltransferase activity	molecular_function	OSGEP	APEX1
GO:0005634	nucleus	cellular_component	PAF1	MED29
GO:0005654	nucleoplasm	cellular_component	PAF1	MED29
GO:0043227	membrane-bounded organelle	cellular_component	PAF1	MED29
GO:0043228	non-membrane-bounded organelle	cellular_component	PAF1	MED29
GO:0043231	intracellular membrane-bounded organelle	cellular_component	PAF1	MED29
GO:0043232	intracellular non-membrane-bounded organelle	cellular_component	PAF1	MED29
GO:0044427	chromosomal part	cellular_component	PAF1	MED29
GO:0005634	nucleus	cellular_component	PALB2	DCTN5
GO:0043227	membrane-bounded organelle	cellular_component	PALB2	DCTN5
GO:0043231	intracellular membrane-bounded organelle	cellular_component	PALB2	DCTN5
GO:0044427	chromosomal part	cellular_component	PALB2	DCTN5
GO:0005634	nucleus	cellular_component	PBRM1	GNL3
GO:0005654	nucleoplasm	cellular_component	PBRM1	GNL3
GO:0043227	membrane-bounded organelle	cellular_component	PBRM1	GNL3
GO:0043228	non-membrane-bounded organelle	cellular_component	PBRM1	GNL3
GO:0043229	intracellular organelle	cellular_component	PBRM1	GNL3
GO:0043231	intracellular membrane-bounded organelle	cellular_component	PBRM1	GNL3
GO:0043232	intracellular non-membrane-bounded organelle	cellular_component	PBRM1	GNL3
GO:0043233	organelle lumen	cellular_component	PBRM1	GNL3
GO:0044424	intracellular part	cellular_component	PBRM1	GNL3
GO:0044427	chromosomal part	cellular_component	PBRM1	GNL3
GO:0044429	mitochondrial part	cellular_component	PBRM1	GNL3
GO:0044450	microtubule organizing center part	cellular_component	PBRM1	GNL3
GO:0019941	modification-dependent protein catabolic process	biological_process	PCNA	CDS2
GO:0044238	primary metabolic process	biological_process	PCNA	CDS2
GO:0044248	cellular catabolic process	biological_process	PCNA	CDS2
GO:0005634	nucleus	cellular_component	PCNA	CDS2
GO:0043227	membrane-bounded organelle	cellular_component	PCNA	CDS2
GO:0043228	non-membrane-bounded organelle	cellular_component	PCNA	CDS2
GO:0043231	intracellular membrane-bounded organelle	cellular_component	PCNA	CDS2
GO:0043232	intracellular non-membrane-bounded organelle	cellular_component	PCNA	CDS2
GO:0044424	intracellular part	cellular_component	PCNA	CDS2
GO:0044427	chromosomal part	cellular_component	PCNA	CDS2
GO:0044450	microtubule organizing center part	cellular_component	PCNA	CDS2
GO:0003899	DNA-directed RNA polymerase activity	molecular_function	PCNA	CDS2
GO:0008173	RNA methyltransferase activity	molecular_function	PCNA	CDS2
GO:0005634	nucleus	cellular_component	PDZD11	KIF4A
GO:0005739	mitochondrion	cellular_component	PDZD11	KIF4A
GO:0044427	chromosomal part	cellular_component	PDZD11	KIF4A
GO:0008173	RNA methyltransferase activity	molecular_function	PFDN2	NIT1
GO:0034961	cellular biopolymer biosynthetic process	biological_process	PGAP3	ERBB2
GO:0043174	nucleoside salvage	biological_process	PGAP3	ERBB2
GO:0043284	biopolymer biosynthetic process	biological_process	PGAP3	ERBB2
GO:0044238	primary metabolic process	biological_process	PGAP3	ERBB2
GO:0044248	cellular catabolic process	biological_process	PGAP3	ERBB2
GO:0044265	cellular macromolecule catabolic process	biological_process	PGAP3	ERBB2
GO:0005634	nucleus	cellular_component	PGAP3	ERBB2
GO:0005739	mitochondrion	cellular_component	PGAP3	ERBB2
GO:0044422	organelle part	cellular_component	PGAP3	ERBB2
GO:0044427	chromosomal part	cellular_component	PGAP3	ERBB2
GO:0003899	DNA-directed RNA polymerase activity	molecular_function	PGAP3	ERBB2
GO:0008173	RNA methyltransferase activity	molecular_function	PGAP3	ERBB2
GO:0005634	nucleus	cellular_component	PHB2	EMG1
GO:0005654	nucleoplasm	cellular_component	PHB2	EMG1
GO:0043227	membrane-bounded organelle	cellular_component	PHB2	EMG1
GO:0043228	non-membrane-bounded organelle	cellular_component	PHB2	EMG1
GO:0043231	intracellular membrane-bounded organelle	cellular_component	PHB2	EMG1
GO:0043232	intracellular non-membrane-bounded organelle	cellular_component	PHB2	EMG1
GO:0044424	intracellular part	cellular_component	PHB2	EMG1
GO:0044427	chromosomal part	cellular_component	PHB2	EMG1
GO:0044450	microtubule organizing center part	cellular_component	PHB2	EMG1
GO:0043283	biopolymer metabolic process	biological_process	PHF5A	ACO2
GO:0044238	primary metabolic process	biological_process	PHF5A	ACO2
GO:0005634	nucleus	cellular_component	PHF5A	ACO2
GO:0005654	nucleoplasm	cellular_component	PHF5A	ACO2
GO:0031975	envelope	cellular_component	PHF5A	ACO2
GO:0043227	membrane-bounded organelle	cellular_component	PHF5A	ACO2
GO:0043228	non-membrane-bounded organelle	cellular_component	PHF5A	ACO2
GO:0043231	intracellular membrane-bounded organelle	cellular_component	PHF5A	ACO2
GO:0043232	intracellular non-membrane-bounded organelle	cellular_component	PHF5A	ACO2
GO:0044424	intracellular part	cellular_component	PHF5A	ACO2
GO:0044427	chromosomal part	cellular_component	PHF5A	ACO2
GO:0044450	microtubule organizing center part	cellular_component	PHF5A	ACO2
GO:0008173	RNA methyltransferase activity	molecular_function	PHF5A	ACO2
GO:0070035	purine NTP-dependent helicase activity	molecular_function	PHF5A	ACO2
GO:0005634	nucleus	cellular_component	PI4KA	SNAP29
GO:0005739	mitochondrion	cellular_component	PI4KA	SNAP29
GO:0044427	chromosomal part	cellular_component	PI4KA	SNAP29
GO:0005634	nucleus	cellular_component	PIGF	CRIPT
GO:0005739	mitochondrion	cellular_component	PIGF	CRIPT
GO:0044427	chromosomal part	cellular_component	PIGF	CRIPT
GO:0005634	nucleus	cellular_component	PLCZ1	CAPZA3
GO:0005739	mitochondrion	cellular_component	PLCZ1	CAPZA3
GO:0043227	membrane-bounded organelle	cellular_component	PLCZ1	CAPZA3
GO:0043231	intracellular membrane-bounded organelle	cellular_component	PLCZ1	CAPZA3
GO:0044427	chromosomal part	cellular_component	PLCZ1	CAPZA3
GO:0044445	cytosolic part	cellular_component	PLCZ1	CAPZA3
GO:0034961	cellular biopolymer biosynthetic process	biological_process	PMS2	AIMP2
GO:0043174	nucleoside salvage	biological_process	PMS2	AIMP2
GO:0043284	biopolymer biosynthetic process	biological_process	PMS2	AIMP2
GO:0044238	primary metabolic process	biological_process	PMS2	AIMP2
GO:0044248	cellular catabolic process	biological_process	PMS2	AIMP2
GO:0044265	cellular macromolecule catabolic process	biological_process	PMS2	AIMP2
GO:0005634	nucleus	cellular_component	PMS2	AIMP2
GO:0005654	nucleoplasm	cellular_component	PMS2	AIMP2
GO:0043227	membrane-bounded organelle	cellular_component	PMS2	AIMP2
GO:0043228	non-membrane-bounded organelle	cellular_component	PMS2	AIMP2
[truncated: 1,219 more rows]
