# Supplementary material for: Genome-wide analysis of the transcription factor binding preference of human bi-directional promoters and functional annotation of related gene pairs
Source: BMC Syst Biol. 2011 May 4;5(Suppl 1):S2. doi: 10.1186/1752-0509-5-S1-S2 (PMC3121118; doi:10.1186/1752-0509-5-S1-S2)
Supplement: Additional file 3 TableS3 — The enrichment of TFBS in bi-directional promoters relative to uni-directional promoters. [file 1752-0509-5-S1-S2-S3.xls]

## Sheet: Sheet4
TRANSFAC			JASPAR
Fold of overrepresentation	TFBS		Fold of overrepresentation	TFBS
2.34948	AR
5.91097	ARNT		4.21444	ARNT
			7.94529	ATF1
			12.9541	ATF2
			14.4972	ATF6
2.10824	BRCA1		2.24436	BACH2
			2.68684	CCAAT box
10.5056	CREB1		7.33985	CREB1
6.8932	E2F1		6.77026	E2F[N]
			6.0792	EGR1
			5.88903	EGR2
			8.3036	EGR3
2.59364	ELF5		6.79772	EGR4
6.64617	ELK1		2.92891	ELK1
18.2984	ELK4		3.46952	EP300
2.05261	EN1		2.15355	ESR1
3.05317	ESR1		2.7641	ETS1
2.7763	ETS1		7.06984	GABPA
7.06984	GABPA		5.78897	GBP[N]
2.16138	Gfi		4.51004	GC box
8.84446	HINFP		3.9668	HMX3
4.50471	HLF		2.07882	HNF4A
2.14823	HNF4A		2.24815	HSF1
3.21326	MAFB		2.28501	HSF2
5.77942	MAX		2.11414	IKZF1
2.79214	MYB		2.40443	IKZF2
7.08396	MYCN		12.8738	JUN(v-)
2.37339	Myf[N]		2.12434	KLF12
3.40155	MZF1(1-4)		2.33275	LGALS4
2.5922	MZF1(5-13)		2.45989	LHX1
2.37953	NFKB1		2.08308	MAF(v-)
5.25504	NFYA		5.9645	MAX
2.68311	NHLH1		4.06689	MSC
2.12372	PAX2		2.87366	MYB(v-)
5.73241	PAX5		5.0476	MYCN
2.46039	PAX6		5.0069	MYOG
4.86749	PBX1		3.27003	MZF1
4.19256	REL		2.59185	NF1
5.18104	REST		2.31314	NFE2
4.36551	Roaz		2.33679	NFE2L1
3.13558	SOX17		2.31148	NFIL3
2.58561	SOX9		2.1361	NFKB1
3.39807	SP1		2.62897	OR5I1
3.3469	SPI1		2.05508	P53
2.80034	SPIB		3.06692	PATZ1
2.16758	SPZ1		8.5166	PAX3
3.49217	TFAP2A		2.00441	PAX4
6.08287	USF1		2.46366	PAX5
5.79508	ZNF143		18.9783	PAX6
2.5293	ZNF354C		3.02384	PPARA
2.37953	NFKB1		4.28661	REL
5.25504	NFYA		2.11559	RELA
2.68311	NHLH1		4.01189	repressor of CAR1 expression
0.884421	NKX2-5		2.53631	RFX1
1.00515	NKX3-1		2.7971	RUNX1
1.97412	NKX3-2		2.89891	SLC25A4
0.685475	NOBOX		2.51902	SOX9
1.49019	NR2F1		4.42058	SP1
0.520691	NR3C1		2.62277	SPZ1
2.12372	PAX2		4.37407	SREBF1
0.583209	PAX4		3.14012	STAT[x]
5.73241	PAX5		2.22984	STAT3
2.46039	PAX6		2.04602	STAT4
4.86749	PBX1		2.18957	STAT5A
0.691233	PDX1		3.15161	STAT5B
0	PPARG		3.49217	TFAP2A
0.688279	PRRX2		3.5736	TFAP2C
4.19256	REL		3.00861	TFAP4
1.83794	RELA		4.14715	XBP1
5.18104	REST		2.86633	ZBTB6
4.36551	Roaz		3.33664	ZIC1
1.95603	RORA		3.60406	ZIC2
0.235502	RREB1		3.09279	ZIC3
1.60822	RUNX1		5.7509	ZNF143
3.13558	SOX17
1.04221	SOX5
2.58561	SOX9
3.39807	SP1
3.3469	SPI1
2.80034	SPIB
2.16758	SPZ1
0.28267	SRF
1.15923	SRY
1.24949	STAT1
1.96225	T box
0.273333	TBP
0.367164	TEAD1
3.49217	TFAP2A
0	TP53
6.08287	USF1
1.68434	YY1
1.74387	ZEB1
5.79508	ZNF143
2.5293	ZNF354C
